# Supplementary material for: Correction: The prognosis of heart failure patients: Does sodium level play a significant role?
Source: PLoS One. 2019 Sep 19;14(9):e0223007. doi: 10.1371/journal.pone.0223007 (PMC6752754; doi:10.1371/journal.pone.0223007)
Supplement: S1 File — (CSV) [file pone.0223007.s001.csv]

Sex	Age	Weight	Residency	Dur72	DurationHFG	NYHA	Stage	HeartRate	SystolicBP	DiastolicBP	IHDEtio	VHDEthio	HHDEthio	DCMPEthio	CorPulEthio	OtherEthio	HTN	AF	Aryythmia	Thyrocardiac	PulDisease	Hyperthrophic	CardioPul	Other	Anemia	HCT1	Hgb	HgbCat	HgbMale	HgbFemale	Cr	CrCl	CrClGroup	Na	Cholestrol	LVEF	LVEDD	LVEFGroup	Medication	Furosimide	HCT	Diuritics	Spironolactone	Enalapril	Captopril	ACEI	Atenolol	Metoprolol	Carvediol
1	Male	80	70	Rural	12	> 6 month	Class IV	C	88	160	90	Yes	No	No	No	No	No	Yes	No	No	No	No	No	No	No	No	43.7	14.2	> 13.7	Normal (>120)	NA	1.39	41.97	30 - 59	131.5	254	30	66	<50	D+ACEI	No	Yes	Yes	No	Yes	No	Yes	No	No
2	Female	61	50	Urban	24	> 6 month	Class IV	C	75	111	44	Yes	No	No	No	No	No	No	No	No	No	No	No	Yes	Yes	No	41	16.1	> 13.7	NA	Normal (>120)	0.71	65.8	60 - 89	137.53	NA	38	62	<50	D+Spir+BB+ACEI+Digo	Yes	No	Yes	Yes	Yes	No	Yes	No	Yes
3	Female	51	48	Urban	12	> 6 month	Class IV	C	84	160	110	No	No	Yes	No	No	No	Yes	No	No	No	No	No	No	No	No	34.5	15	> 13.7	NA	Normal (>120)	0.94	62.77	60 - 89	138.55	NA	50	57	<50	D+Spir+ACEI	Yes	No	Yes	Yes	Yes	No	Yes	No	No
4	Female	47	46.5	Urban	12	> 6 month	Class IV	C	44	150	90	Yes	No	No	No	No	No	Yes	No	No	No	No	No	No	No	No	52.6	17	> 13.7	NA	Normal (>120)	0.84	60.78	60 - 89	148	4.15	46	60	<50	D+Spir+ACEI	Yes	No	Yes	Yes	Yes	No	Yes	No	No
5	Male	62	54	Urban	36	> 6 month	Class IV	C	68	100	60	No	No	No	Yes	No	No	No	No	No	No	No	No	No	No	No	70.1	23.6	> 13.7	Normal (>120)	NA	0.91	64.29	60 - 89	121	3.26	52	56	<50	D+Spir+ACEI+BB	Yes	Yes	Yes	Yes	Yes	No	Yes	Yes	No
6	Female	36	55	Urban	7	> 6 month	Class III	C	90	100	60	No	Yes	No	No	No	No	No	Yes	Yes	No	No	No	No	No	No	42	13.7	> 13.7	NA	Normal (>120)	0.62	108.92	> 90	133	NA	36	58	<50	D+Spir+BB	Yes	No	Yes	Yes	No	No	No	No	Yes
7	Male	63	69.3	Urban	7	> 6 month	Class IV	C	64	160	100	No	No	Yes	No	No	No	Yes	No	No	No	No	No	No	No	No	44	14	> 13.7	Normal (>120)	NA	0.96	77.2	60 - 89	140	NA	62	42	>50	D+ACEI	Yes	No	Yes	No	Yes	No	Yes	No	No
8	Female	29	56	Rural	44	> 6 month	Class IV	C	88	100	60	No	Yes	No	No	No	No	No	Yes	No	No	Yes	No	No	Yes	No	40.9	12.5	12 - 13.6	NA	Normal (>120)	0.74	99.17	> 90	137	NA	48	40	<50	D+Spiro+Digo	Yes	No	Yes	Yes	Yes	No	Yes	No	No
9	Female	67	60	Rural	15	> 6 month	Class IV	C	88	127	65	Yes	No	No	No	No	No	No	No	No	No	Yes	No	Yes	Yes	Yes	30.3	9.8	<10.1	NA	Severe Anemia (< 100)	1.28	40.4	30 - 59	134	NA	38	66	<50	D+Spiro+BB+Digo	Yes	No	Yes	Yes	Yes	No	Yes	Yes	No
10	Female	56	40	Urban	24	> 6 month	Class IV	C	120	140	85	No	Yes	No	No	No	No	Yes	Yes	No	Yes	No	No	No	Yes	Yes	29.4	8.9	<10.1	NA	Severe Anemia (< 100)	0.61	69.97	60 - 89	134.4	NA	60	42	>50	D+Spiro+BB+Digo	Yes	No	Yes	Yes	No	No	No	Yes	No
11	Female	38	36.6	Rural	6	> 6 month	Class IV	C	64	110	60	No	Yes	No	No	No	No	No	No	No	No	Yes	No	No	Yes	No	38	12.6	12 - 13.6	NA	Normal (>120)	0.36	122.42	> 90	141	NA	60	37	>50	D+Spiro+Digo	Yes	No	Yes	Yes	No	No	No	No	No
12	Female	56	43.5	Rural	12	> 6 month	Class IV	C	84	110	80	No	Yes	No	No	No	No	No	Yes	Yes	No	No	No	No	No	No	40.8	12.6	12 - 13.6	NA	Normal (>120)	0.41	105.21	> 90	140	3.4	44	52	<50	D+Spir+ACEI	Yes	No	Yes	Yes	Yes	No	Yes	No	Yes
13	Female	70	54	Urban	16	> 6 month	Class IV	C	84	110	70	Yes	No	No	No	No	No	No	No	No	No	No	No	Yes	Yes	No	38	12	12 - 13.6	NA	Normal (>120)	1.21	36.88	30 - 59	134	NA	41	58	<50	D+Spir+ACEI	Yes	No	Yes	Yes	Yes	No	Yes	No	No
14	Female	45	50	Urban	36	> 6 month	Class IV	C	64	130	80	No	No	Yes	No	No	No	Yes	No	No	Yes	No	No	No	Yes	No	41.8	12.8	12 - 13.6	NA	Normal (>120)	0.6	93.46	> 90	148	NA	64	40	>50	D+Spir+BB	Yes	No	Yes	Yes	No	No	No	Yes	No
15	Female	64	55	Urban	24	> 6 month	Class IV	C	67	146	79	No	No	Yes	No	No	No	Yes	No	No	No	No	No	No	No	Yes	41.1	11.9	10.2 - 11.9	NA	Mild Anemia ( 100 - 120)	2.96	16.67	< 30	128	4.03	65	42	>50	D+Spiro+Amlo	Yes	No	Yes	Yes	No	No	No	No	No
16	Female	40	39.5	Rural	12	> 6 month	Class IV	C	67	90	60	No	Yes	No	No	No	No	No	No	No	No	No	No	No	No	No	42	13.2	12 - 13.6	NA	Normal (>120)	0.4	116.58	> 90	130	NA	52	54	>50	D+Spir+ACEI	Yes	No	Yes	Yes	Yes	No	Yes	No	No
17	Female	18	34	Rural	60	> 6 month	Class IV	C	108	90	60	No	Yes	No	No	No	No	No	Yes	Yes	No	No	No	No	No	Yes	36.8	11.5	10.2 - 11.9	NA	Mild Anemia ( 100 - 120)	0.74	66.17	60 - 89	125	NA	69	52	>50	D+Spiro+Digo	Yes	No	Yes	Yes	No	No	Yes	No	Yes
18	Female	82	60	Urban	48	> 6 month	Class IV	C	100	150	100	No	No	Yes	No	No	No	Yes	Yes	Yes	No	No	No	No	No	Yes	25.5	7.3	<10.1	NA	Severe Anemia (< 100)	1.2	37.19	30 - 59	144	NA	60	42	>50	D+Spiro+Digo	Yes	No	Yes	Yes	No	No	No	No	No
19	Female	64	58	Rural	2	< 6 month	Class IV	C	92	170	110	No	No	Yes	No	No	No	Yes	No	No	No	No	No	No	No	Yes	21.3	7.5	<10.1	NA	Severe Anemia (< 100)	4.56	12.01	< 30	123	NA	64	56	>50	D+amlo	Yes	No	Yes	No	No	No	No	No	No
20	Female	67	60	Rural	12	> 6 month	Class IV	C	88	240	150	No	Yes	No	No	No	No	Yes	No	No	No	No	No	No	No	Yes	32.3	10.8	10.2 - 11.9	NA	Mild Anemia ( 100 - 120)	4.7	11	< 30	131	NA	70	49	>50	D+Amlo+BB	Yes	No	Yes	No	No	No	No	Yes	No
21	Female	61	48	Rural	8	> 6 month	Class IV	C	88	140	100	No	Yes	No	No	No	No	Yes	No	No	No	No	No	No	No	Yes	36.8	11.4	10.2 - 11.9	NA	Mild Anemia ( 100 - 120)	0.9	49.74	30 - 59	148	81	54	56	>50	D+sipro	Yes	No	Yes	Yes	No	No	No	No	No
22	Female	78	51.5	Rural	7	> 6 month	Class III	C	110	150	90	No	Yes	No	No	No	No	Yes	No	No	No	No	No	No	No	Yes	37.5	11.6	10.2 - 11.9	NA	Mild Anemia ( 100 - 120)	1.24	30.4	30 - 59	132	NA	52	58	>50	D+Spiro+Digo	Yes	No	Yes	Yes	No	No	No	No	No
23	Female	45	41	Urban	5	< 6 month	Class III	C	104	140	90	Yes	No	No	No	No	No	Yes	No	No	No	No	No	No	No	No	45.15	15.05	> 13.7	NA	Normal (>120)	1	45.98	30 - 59	135	82	35	55	<50	D+Spir+ACEI	Yes	No	Yes	Yes	Yes	No	Yes	No	Yes
24	Female	40	48	Urban	12	> 6 month	Class IV	C	120	90	60	No	Yes	No	No	No	No	No	No	No	No	No	No	No	No	Yes	34.6	10.2	10.2 - 11.9	NA	Mild Anemia ( 100 - 120)	0.67	84.5	60 - 89	130	NA	66	65	>50	D+sipro	Yes	No	Yes	Yes	No	No	No	No	No
25	Female	68	56	Rural	12	> 6 month	Class IV	C	NA	150	90	No	No	Yes	No	No	No	Yes	No	No	No	No	No	No	No	No	46.5	15.1	> 13.7	NA	Normal (>120)	0.71	67.04	60 - 89	131	NA	60	40	>50	D+sipro	Yes	No	Yes	Yes	No	No	No	No	No
26	Female	24	45	Urban	13	> 6 month	Class III	C	100	100	60	No	Yes	No	No	No	No	No	No	No	No	No	No	No	No	Yes	32.6	9.1	<10.1	NA	Severe Anemia (< 100)	0.48	136.13	> 90	122	NA	40	70	<50	D+Spir+BB	No	No	No	Yes	No	Yes	Yes	Yes	No
27	Female	68	54	Urban	12	> 6 month	Class IV	C	108	160	100	No	No	Yes	No	No	No	Yes	No	No	No	No	No	Yes	Yes	No	37.5	12.5	12 - 13.6	NA	Normal (>120)	1.29	40.85	30 - 59	134.1	277	73	40	>50	D+Amlo+ACEI	Yes	No	Yes	No	Yes	No	Yes	No	No
28	Female	62	58	Urban	8	> 6 month	Class IV	C	100	127	100	No	No	No	No	No	Yes	No	No	No	No	No	No	No	No	Yes	20	5.3	<10.1	NA	Severe Anemia (< 100)	2.4	25.11	< 30	128	NA	57	51	>50	NA	No	No	No	No	No	No	No	No	No
29	Female	31	57	Urban	11	> 6 month	Class IV	C	88	90	70	No	No	No	No	No	Yes	No	No	Yes	No	Yes	No	Yes	Yes	No	46.1	13.6	12 - 13.6	NA	Normal (>120)	1.69	43.3	30 - 59	143	NA	62	42	>50	NA	Yes	No	Yes	No	No	No	No	No	No
30	Female	71	47.5	Rural	7	> 6 month	Class IV	C	66	100	75	Yes	No	No	No	No	No	No	No	Yes	No	No	No	No	No	No	37.3	12.3	12 - 13.6	NA	Normal (>120)	1	38.69	30 - 59	139	210	47	61	<50	D+Spir+ACEI	Yes	No	Yes	Yes	Yes	No	Yes	No	Yes
31	Female	60	57	Urban	1	< 6 month	Class IV	C	90	110	80	No	Yes	No	No	No	No	No	No	No	No	No	No	Yes	Yes	No	47.7	15	> 13.7	NA	Normal (>120)	0.61	88.25	> 90	131	NA	35	60	<50	D+ACEI	Yes	No	Yes	No	Yes	No	Yes	No	No
32	Female	55	52	Urban	2	< 6 month	Class IV	C	88	120	120	Yes	No	No	No	No	No	No	Yes	Yes	No	Yes	No	No	Yes	No	39.8	13.26	12 - 13.6	NA	Normal (>120)	1.21	43.12	30 - 59	134	NA	70	45	>50	diuritics	Yes	No	Yes	No	No	No	No	No	No
33	Female	50	46	Rural	1	< 6 month	Class IV	C	100	110	70	No	Yes	No	No	No	No	No	No	No	Yes	No	No	No	Yes	No	38.1	12.5	12 - 13.6	NA	Normal (>120)	0.9	54.31	30 - 59	133	NA	36	59	<50	D+Spir+BB	Yes	No	Yes	Yes	Yes	No	Yes	Yes	No
34	Female	80	69	Urban	24	> 6 month	Class IV	C	96	140	80	No	No	Yes	No	No	No	Yes	No	No	No	No	No	No	No	Yes	29	9.3	<10.1	NA	Severe Anemia (< 100)	1.29	37.83	30 - 59	136.3	NA	62	41.6	>50	D+sipro	Yes	No	Yes	Yes	No	No	No	No	No
35	Female	68	60	Rural	2	< 6 month	Class IV	C	110	140	90	No	Yes	No	No	No	No	Yes	Yes	Yes	Yes	No	No	No	Yes	No	38	13.6	12 - 13.6	NA	Normal (>120)	0.67	76.12	60 - 89	125.7	65	58	45	>50	D+Spiro+Digo	Yes	No	Yes	Yes	No	No	No	No	No
36	Female	66	58	Rural	7	> 6 month	Class IV	C	96	150	90	No	No	Yes	No	No	No	Yes	Yes	Yes	No	No	No	No	No	No	41.6	13.2	12 - 13.6	NA	Normal (>120)	0.8	63.34	30 - 59	138	NA	65	44	>50	D+Spiro+Digo	Yes	No	Yes	Yes	Yes	No	Yes	No	Yes
37	Female	50	56	Urban	24	> 6 month	Class IV	C	105	126	91	No	No	No	No	No	Yes	No	Yes	Yes	Yes	Yes	No	No	Yes	No	66.5	19.4	> 13.7	NA	Normal (>120)	0.99	60.1	60 - 89	150	NA	50	51	<50	D+BB+Digo	Yes	No	Yes	No	Yes	No	Yes	Yes	No
38	Female	50	55	Urban	24	> 6 month	Class IV	C	104	140	90	No	No	Yes	No	No	No	Yes	No	No	No	Yes	No	Yes	Yes	No	43	14.3	> 13.7	NA	Normal (>120)	0.89	65.66	60 - 89	136.9	NA	58	36	>50	D+sipro	Yes	Yes	Yes	Yes	No	No	No	No	No
39	Female	71	42	Urban	6	> 6 month	Class IV	C	88	150	100	Yes	No	No	No	No	No	Yes	No	No	No	No	No	No	No	No	46.8	15.6	> 13.7	NA	Normal (>120)	1.03	33.22	30 - 59	135	NA	62	45	>50	D+sipro	Yes	No	Yes	Yes	No	No	No	No	No
40	Female	51	52	Rural	1	< 6 month	Class IV	C	96	90	60	No	No	No	No	No	Yes	No	No	No	No	No	No	No	No	Yes	16.2	5.4	<10.1	NA	Severe Anemia (< 100)	0.93	65.35	60 - 89	138	NA	42	60	<50	NA	No	No	No	No	Yes	No	Yes	No	Yes
41	Female	52	55	Rural	3	< 6 month	Class IV	C	110	100	60	No	No	No	No	No	Yes	No	No	No	No	No	No	No	No	Yes	27.7	8.6	<10.1	NA	Severe Anemia (< 100)	0.78	81.58	60 - 89	136.6	NA	55	46.6	>50	NA	No	No	No	No	No	No	No	No	No
42	Female	50	58	Rural	3	< 6 month	Class IV	C	NA	110	80	No	No	No	No	No	Yes	No	No	No	No	No	No	No	No	Yes	21.4	7.5	<10.1	NA	Severe Anemia (< 100)	4.5	15.22	< 30	139.9	NA	87	43	>50	diuritics	Yes	No	Yes	No	No	No	No	No	No
43	Female	68	62	Urban	72	> 6 month	Class IV	C	118	140	90	No	Yes	No	No	No	No	Yes	No	No	No	Yes	No	No	Yes	No	69	23	> 13.7	NA	Normal (>120)	0.51	103.3	> 90	130	NA	40	28	<50	D+Spir+ACEI	Yes	No	Yes	Yes	No	No	No	No	No
44	Female	19	52	Rural	10	> 6 month	Class IV	C	130	100	60	No	No	No	No	No	Yes	No	No	No	No	Yes	No	No	Yes	No	52	17.33	> 13.7	NA	Normal (>120)	0.8	92.85	> 90	137	NA	50	36	>50	D+sipro	Yes	No	Yes	Yes	Yes	No	Yes	No	No
45	Female	27	54	Urban	60	> 6 month	Class IV	C	84	100	70	No	Yes	No	No	No	No	No	No	No	No	No	No	No	No	Yes	33.6	11.2	10.2 - 11.9	NA	Mild Anemia ( 100 - 120)	0.76	94.79	> 90	146	NA	38	36	<50	D+sipro	Yes	No	Yes	Yes	Yes	No	Yes	No	Yes
46	Female	58	34	Rural	7	> 6 month	Class IV	C	88	110	70	No	No	No	No	No	Yes	No	No	No	Yes	No	No	No	Yes	Yes	29	9	<10.1	NA	Severe Anemia (< 100)	0.7	52.75	30 - 59	130	NA	48	62	<50	D+BB+Digo	Yes	No	Yes	No	Yes	No	Yes	Yes	No
47	Female	50	45	Urban	8	> 6 month	Class IV	C	NA	NA	NA	No	Yes	No	No	No	No	No	Yes	Yes	No	Yes	No	No	Yes	No	37.5	12.3	12 - 13.6	NA	Normal (>120)	0.7	68.3	60 - 89	131	NA	60	52	>50	D+Spiro+Digo	Yes	No	Yes	Yes	Yes	No	Yes	No	No
48	Female	72	60	Rural	30	> 6 month	Class IV	C	NA	160	100	No	No	Yes	No	No	No	Yes	No	No	No	No	No	No	No	Yes	19	6	<10.1	NA	Severe Anemia (< 100)	0.84	57.34	30 - 59	134	NA	60	50	>50	D+sipro	Yes	No	Yes	Yes	No	No	No	No	No
49	Female	71	65	Urban	60	> 6 month	Class IV	C	100	110	80	No	Yes	No	No	No	No	Yes	Yes	Yes	No	No	No	No	Yes	No	41.5	13.5	12 - 13.6	NA	Normal (>120)	0.9	58.5	30 - 59	125.25	NA	62	48	>50	D+Spiro+Digo	Yes	No	Yes	Yes	No	No	No	No	No
50	Female	70	62	Rural	8	> 6 month	Class IV	C	108	155	110	No	No	Yes	No	No	No	Yes	No	No	No	No	No	No	No	Yes	28	8.9	<10.1	NA	Severe Anemia (< 100)	3.25	15.76	< 30	129.57	NA	58	47	>50	D+sipro	Yes	No	Yes	Yes	No	No	No	No	No
51	Female	58	56	Urban	5	< 6 month	Class IV	C	100	100	70	No	No	No	Yes	No	No	No	No	No	No	No	No	No	No	Yes	35	11	10.2 - 11.9	NA	Mild Anemia ( 100 - 120)	2.4	22.59	< 30	127.89	NA	48	65	<50	diuritics	Yes	No	Yes	No	No	No	No	No	No
52	Female	19	40	Rural	12	> 6 month	Class IV	C	76	90	60	No	Yes	No	No	No	No	No	Yes	Yes	No	No	No	No	No	No	43	14	> 13.7	NA	Normal (>120)	0.65	87.91	60 - 89	128	NA	70	40	>50	D+Spiro+Digo	Yes	No	Yes	Yes	No	No	No	No	No
53	Female	41	48	Urban	72	> 6 month	Class IV	C	100	90	60	No	Yes	No	No	No	No	No	No	No	No	No	No	No	No	Yes	33.1	10.6	10.2 - 11.9	NA	Mild Anemia ( 100 - 120)	1.27	44.17	30 - 59	132.28	NA	57	50	>50	D+Digo	Yes	No	Yes	No	No	No	No	No	No
54	Female	65	36	Rural	24	> 6 month	Class IV	C	68	150	90	No	No	Yes	No	No	No	Yes	No	No	No	No	No	No	No	Yes	35	11.3	10.2 - 11.9	NA	Mild Anemia ( 100 - 120)	0.79	40.35	30 - 59	133.5	NA	46	70	<50	D+Spiro+Amlo	Yes	No	Yes	Yes	No	No	No	No	No
55	Female	76	50	Urban	24	> 6 month	Class III	C	NA	155	90	No	No	Yes	No	No	No	Yes	No	No	No	No	No	No	No	Yes	30.08	9.4	<10.1	NA	Severe Anemia (< 100)	1.79	21.1	< 30	129	NA	73	38	>50	D+Spiro+Amlo	Yes	No	Yes	Yes	No	No	No	No	No
56	Female	41	45	Rural	1	< 6 month	Class IV	C	100	120	100	No	No	No	Yes	No	No	No	No	No	No	Yes	No	No	Yes	No	44.48	13.9	> 13.7	NA	Normal (>120)	0.8	65.74	60 - 89	130	NA	79	42	>50	D+sipro	Yes	No	Yes	Yes	No	No	No	No	Yes
57	Female	47	34	Urban	60	> 6 month	Class IV	C	84	110	70	No	Yes	No	No	No	No	No	Yes	Yes	No	No	No	No	No	No	40.96	12.8	12 - 13.6	NA	Normal (>120)	1	43.92	30 - 59	132.5	NA	70	41	>50	D+Spiro+Digo	Yes	No	Yes	Yes	No	No	No	No	No
58	Female	42	40	Urban	2	< 6 month	Class IV	C	90	140	100	No	Yes	No	No	No	No	Yes	No	No	No	No	No	No	No	No	30.4	9.5	<10.1	NA	Normal (>120)	3.33	13.9	< 30	134	NA	35	74	<50	D+amlo	Yes	No	Yes	No	No	No	No	No	Yes
59	Female	37	54	Rural	24	> 6 month	Class IV	C	85	100	70	No	Yes	No	No	No	No	No	No	No	No	No	Yes	No	Yes	No	52.16	16.3	> 13.7	NA	Normal (>120)	1.09	60.25	60 - 89	131.4	NA	52	48	>50	D+Spiro+BB+Digo	Yes	No	Yes	Yes	No	No	No	Yes	Yes
60	Female	27	46	Rural	24	> 6 month	Class IV	C	74	100	60	No	No	No	Yes	No	No	No	No	No	No	No	No	No	No	Yes	41.6	11.9	10.2 - 11.9	NA	Mild Anemia ( 100 - 120)	0.9	68.18	60 - 89	128	NA	31	65	<50	D+sipro	Yes	No	Yes	Yes	No	No	No	No	No
61	Male	87	60	Urban	48	> 6 month	Class IV	C	80	120	70	Yes	No	No	No	No	No	No	No	No	No	No	No	No	No	Yes	35.9	9.6	<10.1	Severe Anemia (< 110 )	NA	1.24	35.62	30 - 59	132.15	114	35	59	<50	D+ACEI+BB	Yes	No	Yes	No	Yes	No	Yes	Yes	No
62	Female	72	58	Rural	12	> 6 month	Class IV	C	94	150	90	No	Yes	No	No	No	No	Yes	No	No	No	No	No	No	No	No	71.6	21.6	> 13.7	NA	Normal (>120)	0.9	51.73	30 - 59	135.3	182	64	40	>50	D+sipro	Yes	No	Yes	Yes	No	No	No	No	Yes
63	Female	57	43	Rural	48	> 6 month	Class III	C	108	120	80	No	No	No	No	No	Yes	No	No	No	Yes	No	No	Yes	Yes	No	40.9	13.1	12 - 13.6	NA	Normal (>120)	1.12	37.62	30 - 59	147	NA	73	61.5	>50	D+BB	Yes	No	Yes	No	No	No	No	Yes	No
64	Male	77	62	Rural	11	> 6 month	Class IV	C	40	140	90	No	No	Yes	No	No	No	Yes	No	Yes	No	No	No	No	No	No	40	12.5	12 - 13.6	Normal (>120)	NA	1	54.25	30 - 59	142.2	NA	36	65	<50	D+ACEI+BB	No	Yes	Yes	No	Yes	No	Yes	Yes	No
65	Female	70	46	Rural	24	> 6 month	Class IV	C	112	150	90	No	Yes	No	No	No	No	Yes	Yes	Yes	No	No	No	Yes	Yes	No	42.8	13.5	12 - 13.6	NA	Normal (>120)	0.85	44.72	30 - 59	127.7	NA	60	58	>50	D+Spiro+BB+Digo	Yes	No	Yes	Yes	No	No	No	Yes	No
66	Female	70	50	Rural	24	> 6 month	Class IV	C	110	120	80	No	Yes	No	No	No	No	No	No	No	No	No	No	No	No	No	55.47	17.8	> 13.7	NA	Normal (>120)	0.9	45.91	30 - 59	129	NA	36	53	<50	D+Spir+ACEI	Yes	No	Yes	Yes	Yes	No	Yes	No	No
67	Female	46	58.5	Rural	12	> 6 month	Class IV	C	122	85	60	No	No	No	Yes	No	No	No	No	No	No	No	No	No	No	Yes	37.44	11.7	10.2 - 11.9	NA	Mild Anemia ( 100 - 120)	1.2	54.1	30 - 59	130	NA	50	48	>50	D+sipro	Yes	No	Yes	Yes	No	No	No	No	No
68	Female	60	55	Urban	8	> 6 month	Class IV	C	134	80	60	No	Yes	No	No	No	No	No	Yes	Yes	No	No	No	No	No	No	39.36	12.3	12 - 13.6	NA	Normal (>120)	0.7	83.48	60 - 89	136	NA	60	46	>50	D+Spiro+Digo	Yes	No	Yes	Yes	No	No	No	No	No
69	Female	52	50	Rural	18	> 6 month	Class IV	C	72	130	70	No	No	No	Yes	No	No	No	No	No	No	No	No	No	No	Yes	17.6	5.5	<10.1	NA	Severe Anemia (< 100)	1.25	41.56	30 - 59	138	NA	42	62	<50	diuritics	Yes	No	Yes	No	No	No	No	No	Yes
70	Female	35	49	Rural	24	> 6 month	Class IV	C	94	170	100	No	No	Yes	No	No	No	Yes	No	No	No	No	No	No	No	Yes	22.4	7	<10.1	NA	Severe Anemia (< 100)	4.02	15.11	< 30	137.44	NA	75	51	>50	D+amlo	Yes	No	Yes	No	No	No	No	No	No
71	Female	68	40	Rural	12	> 6 month	Class IV	C	80	130	80	No	No	No	No	No	Yes	No	Yes	Yes	Yes	No	No	No	Yes	No	41.28	12.9	12 - 13.6	NA	Normal (>120)	0.71	47.89	30 - 59	136	NA	54	47	>50	D+Spir+BB+ACEI+Digo	Yes	No	Yes	Yes	Yes	No	Yes	Yes	No
72	Male	75	65	Rural	14	> 6 month	Class III	C	80	120	70	Yes	No	No	No	No	No	No	No	No	No	No	No	No	No	Yes	35.52	11.1	10.2 - 11.9	Mild Anemia (110 - 130)	NA	1.7	34.52	30 - 59	128.65	NA	64	51	>50	D+ACEI+Spiro+Digo	Yes	No	Yes	Yes	Yes	No	Yes	No	Yes
73	Male	61	67	Urban	24	> 6 month	Class IV	C	78	180	90	No	No	Yes	No	No	No	Yes	No	No	No	No	No	No	No	Yes	32.96	10.3	10.2 - 11.9	Mild Anemia (110 - 130)	NA	1.1	66.83	60 - 89	140	NA	55	48	>50	D+ACEI	Yes	Yes	Yes	No	No	No	No	No	Yes
74	Female	58	55	Rural	8	> 6 month	Class IV	C	90	100	70	No	No	No	No	No	Yes	No	No	No	Yes	No	No	No	Yes	No	47.68	14.9	> 13.7	NA	Normal (>120)	0.6	104.4	> 90	138	NA	70	45	>50	D+sipro	Yes	No	Yes	Yes	No	No	No	No	No
75	Female	57	52	Rural	10	> 6 month	Class III	C	88	140	90	No	No	Yes	No	No	No	Yes	No	No	No	No	No	No	No	No	49.28	15.4	> 13.7	NA	Normal (>120)	1.15	44.31	30 - 59	131	NA	55	47	>50	D+ACEI	Yes	No	Yes	No	Yes	No	Yes	No	No
76	Male	64	60	Urban	24	> 6 month	Class III	C	100	145	110	Yes	No	No	No	No	No	Yes	No	No	No	No	No	No	No	Yes	40.32	12.6	12 - 13.6	NA	Mild Anemia ( 100 - 120)	1.44	43.98	30 - 59	136	NA	35	70	<50	D+ACEI+BB	Yes	No	Yes	No	Yes	No	Yes	Yes	No
77	Male	43	53	Urban	12	> 6 month	Class IV	C	95	100	65	No	Yes	No	No	No	No	No	Yes	Yes	No	Yes	No	No	Yes	Yes	40	12.5	12 - 13.6	Mild Anemia (110 - 130)	NA	0.6	119	> 90	130	NA	42	58	<50	D+Spir+BB	Yes	No	Yes	Yes	No	No	No	Yes	No
78	Female	40	50	Rural	15	> 6 month	Class IV	C	72	120	80	No	No	No	Yes	No	No	Yes	Yes	Yes	No	No	No	No	No	No	49.28	15.4	> 13.7	NA	Normal (>120)	0.78	75.68	60 - 89	134.5	NA	33	68	<50	D+Spir+ACEI	Yes	No	Yes	Yes	Yes	No	Yes	No	Yes
79	Female	80	62	Rural	48	> 6 month	Class IV	C	40	200	60	No	No	Yes	No	No	No	Yes	No	Yes	No	No	No	No	No	Yes	38.4	12	12 - 13.6	NA	Mild Anemia ( 100 - 120)	0.61	71.99	60 - 89	137	NA	58	45	>50	D+ACEI	Yes	No	Yes	No	Yes	No	Yes	No	No
80	Female	35	53	Rural	9	> 6 month	Class IV	C	114	100	60	No	No	No	No	No	Yes	No	No	No	No	No	No	No	No	Yes	7.5	2.4	<10.1	NA	Severe Anemia (< 100)	0.76	86.44	60 - 89	128.2	NA	81	52	>50	NA	No	No	No	No	No	No	No	No	No
81	Female	42	40.5	Rural	6	< 6 month	Class IV	C	112	100	60	No	No	No	No	No	Yes	No	No	No	No	Yes	No	No	Yes	No	47.3	14.4	> 13.7	NA	Normal (>120)	0.94	49.85	30 - 59	132.7	NA	38	30	<50	D+Spir+BB	Yes	No	Yes	Yes	No	No	No	Yes	No
82	Female	40	42	Urban	3	< 6 month	Class IV	C	90	110	70	No	No	No	Yes	No	No	No	No	No	No	No	No	No	No	No	40.2	12.1	12 - 13.6	NA	Normal (>120)	1.09	45.49	30 - 59	137	NA	69	38	>50	NA	No	No	No	No	No	No	No	No	No
83	Female	45	55	Rural	8	> 6 month	Class IV	C	100	100	70	Yes	No	No	No	No	No	No	No	No	No	Yes	No	No	Yes	Yes	33.2	10.5	10.2 - 11.9	NA	Mild Anemia ( 100 - 120)	0.74	83.36	60 - 89	136	NA	51	49.1	>50	D+sipro	Yes	No	Yes	Yes	Yes	No	Yes	No	No
84	Female	60	56	Rural	72	> 6 month	Class IV	C	88	150	90	No	No	Yes	No	No	No	Yes	Yes	Yes	No	No	No	No	No	No	40.6	12.8	12 - 13.6	NA	Normal (>120)	0.6	88.15	60 - 89	139	NA	62	40	>50	D+Spir+ACEI	Yes	No	Yes	Yes	Yes	No	Yes	No	No
85	Male	37	81	Urban	12	> 6 month	Class IV	C	96	110	80	No	No	No	No	Yes	No	No	No	No	No	Yes	No	No	Yes	No	55.6	17.8	> 13.7	Normal (>120)	NA	1	115.88	> 90	135	NA	36	54	<50	D+Spir+ACEI	Yes	No	Yes	Yes	Yes	No	Yes	No	Yes
86	Male	34	60	Rural	60	> 6 month	Class III	C	135	110	70	No	Yes	No	No	No	No	No	Yes	Yes	No	No	No	No	No	No	44.8	14.2	> 13.7	Normal (>120)	NA	0.43	205.43	> 90	144.3	NA	89	37	>50	D+Spiro+BB+Digo	Yes	No	Yes	Yes	Yes	No	Yes	No	Yes
87	Male	50	65	Urban	3	< 6 month	Class IV	C	60	170	90	No	No	Yes	No	No	No	Yes	No	Yes	No	No	No	No	No	Yes	36.1	11.9	10.2 - 11.9	Mild Anemia (110 - 130)	NA	1.2	67.71	30 - 59	134.4	112	79	51.6	>50	Amlo+Digo	Yes	Yes	Yes	No	No	No	No	No	No
88	Female	65	56	Rural	7	> 6 month	Class IV	C	110	100	60	Yes	No	No	No	No	No	No	No	No	No	No	No	No	No	Yes	30.3	8.7	<10.1	NA	Severe Anemia (< 100)	1.1	45.08	30 - 59	140.3	NA	90	39	>50	D+BB	Yes	No	Yes	No	No	No	No	Yes	No
89	Female	71	51	Rural	7	> 6 month	Class IV	C	101	90	60	No	No	No	No	Yes	No	No	No	No	No	Yes	No	No	Yes	No	55	15.5	> 13.7	NA	Normal (>120)	1.1	37.77	30 - 59	134	NA	60	36	>50	D+sipro	Yes	No	Yes	Yes	No	No	No	No	No
90	Female	70	51	Rural	12	> 6 month	Class IV	C	138	140	90	Yes	No	No	No	No	No	Yes	Yes	Yes	Yes	No	No	No	Yes	Yes	24	7	<10.1	NA	Severe Anemia (< 100)	0.75	56.19	30 - 59	133.7	NA	53	42	>50	Spir+Digo	Yes	No	Yes	Yes	No	No	No	No	Yes
91	Female	71	58	Rural	7	> 6 month	Class IV	C	155	120	70	Yes	No	No	No	No	No	No	Yes	Yes	Yes	No	No	No	Yes	Yes	38.9	11.5	10.2 - 11.9	NA	Mild Anemia ( 100 - 120)	0.89	54.31	30 - 59	132.5	NA	51	56	>50	D+Spiro+Digo	Yes	No	Yes	Yes	No	No	No	No	No
92	Male	66	57	Rural	4	< 6 month	Class IV	C	110	110	70	No	No	No	Yes	No	No	No	Yes	Yes	No	No	No	Yes	Yes	No	44.16	13.8	> 13.7	Normal (>120)	NA	1.04	56.33	30 - 59	141.4	NA	37	60	<50	D+Spir+BB+ACEI+Digo	Yes	No	Yes	Yes	Yes	No	Yes	Yes	No
93	Male	72	66	Rural	3	< 6 month	Class III	C	104	120	80	No	Yes	No	No	No	No	No	No	No	No	No	No	No	No	Yes	41	12.81	12 - 13.6	Mild Anemia (110 - 130)	NA	0.96	64.94	60 - 89	140.6	NA	20	53	<50	D+Spir+ACEI+BB	Yes	No	Yes	Yes	Yes	No	Yes	Yes	No
94	Male	30	51	Rural	12	> 6 month	Class IV	C	102	110	70	No	Yes	No	No	No	No	No	No	No	No	Yes	No	No	Yes	No	51.8	16.8	> 13.7	Normal (>120)	NA	0.9	86.57	60 - 89	132.7	NA	45	61	<50	D+Spir+ACEI+BB	Yes	No	Yes	Yes	Yes	No	Yes	Yes	No
95	Male	46	70	Urban	7	> 6 month	Class III	C	104	110	80	No	Yes	No	No	No	No	No	No	No	No	No	No	Yes	Yes	No	42.3	14	> 13.7	Normal (>120)	NA	1.2	76.16	60 - 89	130.5	NA	29	78	<50	D+Spir+ACEI+BB	Yes	No	Yes	Yes	Yes	No	Yes	Yes	No
96	Female	60	50	Rural	24	> 6 month	Class IV	C	92	110	80	No	Yes	No	No	No	No	No	No	No	No	No	No	No	No	Yes	31.2	9.4	<10.1	NA	Severe Anemia (< 100)	1.1	42.93	30 - 59	140.1	NA	62	52	>50	D+sipro	Yes	No	Yes	Yes	No	No	No	No	No
97	Female	46	45	Rural	8	> 6 month	Class III	C	74	100	70	No	Yes	No	No	No	No	No	No	No	No	No	No	No	No	No	44.5	14.4	> 13.7	NA	Normal (>120)	0.68	73.44	60 - 89	150	NA	48	56	<50	D+BB	Yes	No	Yes	No	Yes	No	Yes	Yes	No
98	Female	77	60	Rural	7	> 6 month	Class IV	C	64	130	70	No	No	Yes	No	No	No	Yes	No	No	No	No	No	No	No	Yes	27.2	8.5	<10.1	NA	Severe Anemia (< 100)	0.71	62.85	60 - 89	137.3	NA	34	58	<50	D+ACEI	Yes	No	Yes	No	Yes	No	Yes	No	Yes
99	Male	65	59	Rural	4	< 6 month	Class III	C	88	160	80	No	No	Yes	No	No	No	Yes	No	No	No	No	No	No	No	Yes	38.5	12.9	12 - 13.6	Mild Anemia (110 - 130)	NA	0.95	64.69	60 - 89	133.8	NA	40	59	<50	D+ACEI	Yes	No	Yes	No	Yes	No	Yes	No	Yes
100	Male	32	50	Urban	7	> 6 month	Class III	C	70	110	80	No	Yes	No	No	No	No	No	No	Yes	No	No	No	No	No	No	53.8	17	> 13.7	Normal (>120)	NA	0.65	115.38	> 90	136.4	NA	54	48	>50	D+sipro	Yes	No	Yes	Yes	Yes	No	Yes	No	No
101	Male	87	50	Rural	9	> 6 month	Class III	C	86	140	90	No	No	Yes	No	No	No	Yes	No	No	No	No	No	No	No	Yes	35.1	10.9	10.2 - 11.9	Severe Anemia (< 110 )	NA	1.02	36.08	30 - 59	138	NA	52	58	>50	D+Spir+BB	Yes	No	Yes	Yes	No	No	No	Yes	No
102	Female	60	62	Rural	24	> 6 month	Class IV	C	120	120	80	No	No	No	No	No	Yes	No	Yes	No	Yes	No	No	No	Yes	No	78.1	17.7	> 13.7	NA	Normal (>120)	0.8	73.19	60 - 89	138.5	NA	50	51	<50	D+Spir+BB	Yes	No	Yes	Yes	Yes	No	Yes	Yes	No
103	Female	58	52	Rural	8	> 6 month	Class IV	C	146	140	70	No	Yes	No	No	No	No	No	Yes	No	Yes	No	No	No	Yes	Yes	28	8.9	<10.1	NA	Severe Anemia (< 100)	0.9	55.93	60 - 89	130	NA	64	42	>50	D+Spir+BB	Yes	No	Yes	Yes	No	No	No	Yes	No
104	Male	75	70	Urban	3	< 6 month	Class IV	C	92	150	90	No	Yes	No	No	No	No	Yes	No	No	No	No	No	No	No	Yes	26	8.8	<10.1	Severe Anemia (< 110 )	NA	0.68	92.93	> 90	136	NA	46	53	<50	D+ACEI	Yes	No	Yes	No	Yes	No	Yes	No	No
105	Female	67	61	Urban	8	> 6 month	Class III	C	80	147	70	Yes	No	No	No	No	No	No	No	No	No	No	No	No	No	No	46.1	15.1	> 13.7	NA	Normal (>120)	0.74	71.04	60 - 89	138.7	NA	48	55	<50	ACE+BB	No	No	No	Yes	Yes	No	Yes	Yes	No
106	Male	45	73	Rural	12	> 6 month	Class III	C	108	120	80	No	Yes	No	No	No	No	No	No	No	No	No	No	No	No	No	38.8	13	12 - 13.6	Normal (>120)	NA	0.86	112	> 90	136	NA	66	46	>50	NA	No	No	No	No	No	No	No	No	No
107	Male	60	67	Rural	4	< 6 month	Class III	C	72	120	80	No	Yes	No	No	No	No	No	No	No	No	No	No	No	No	Yes	36.4	11.5	10.2 - 11.9	Mild Anemia (110 - 130)	NA	0.79	94.23	> 90	134.2	NA	65	11	>50	D+sipro	Yes	No	Yes	Yes	No	No	No	No	No
108	Female	22	52	Urban	3	< 6 month	Class IV	C	92	100	60	No	Yes	No	No	No	No	No	No	No	No	No	No	No	No	No	43.2	13.5	12 - 13.6	NA	Normal (>120)	0.86	84.23	60 - 89	133.8	NA	50	40	<50	D+sipro	Yes	No	Yes	Yes	Yes	No	Yes	No	Yes
109	Male	74	56	Rural	4	< 6 month	Class III	C	76	100	76	No	No	No	No	Yes	No	No	No	No	Yes	No	No	No	Yes	No	54.4	16.8	> 13.7	Normal (>120)	NA	0.46	94.86	> 90	130.2	NA	89	26	>50	D+sipro	Yes	No	Yes	Yes	No	No	No	No	No
110	Female	67	55	Urban	6	< 6 month	Class IV	C	114	130	70	No	No	No	No	No	Yes	No	Yes	No	Yes	No	No	Yes	Yes	No	40.4	12.6	12 - 13.6	NA	Normal (>120)	0.62	76.45	60 - 89	138.2	NA	54	59	>50	D+BB	Yes	No	Yes	No	No	No	No	Yes	No
111	Male	18	52	Rural	48	> 6 month	Class IV	C	90	100	60	No	Yes	No	No	No	No	No	No	No	No	No	No	No	No	No	47	14.4	> 13.7	Normal (>120)	NA	0.55	160.2	> 90	139.9	NA	50	38	<50	D+sipro	Yes	No	Yes	Yes	Yes	No	Yes	No	Yes
112	Female	75	66	Urban	24	> 6 month	Class III	C	60	110	70	No	No	No	No	No	Yes	No	No	No	Yes	No	No	No	Yes	No	49.2	15.7	> 13.7	NA	Normal (>120)	0.81	73.56	60 - 89	137	NA	48	44	<50	diuritics	Yes	No	Yes	No	No	No	No	No	Yes
113	Female	44	55	Rural	48	> 6 month	Class IV	C	84	110	70	No	No	No	No	No	Yes	No	No	No	No	No	No	No	No	No	45	14	> 13.7	NA	Normal (>120)	1.2	51.94	30 - 59	139	NA	68	40	>50	D+Spiro+Amlo	Yes	No	Yes	Yes	No	No	No	No	No
114	Male	62	60	Urban	28	> 6 month	Class III	C	100	145	110	Yes	No	No	No	No	No	Yes	No	No	No	No	No	Yes	Yes	Yes	40.1	12.8	12 - 13.6	Mild Anemia (110 - 130)	NA	1.3	50	30 - 59	130.59	121	35	59	<50	ACE+BB	No	No	No	No	Yes	No	Yes	Yes	No
115	Female	35	50	Rural	44	> 6 month	Class IV	C	72	90	60	No	Yes	No	No	No	No	No	Yes	No	No	No	No	No	No	No	40.8	13.25	12 - 13.6	NA	Normal (>120)	0.74	83.76	60 - 89	133.6	NA	69	52	>50	D+Spiro+Digo	Yes	No	Yes	Yes	No	No	No	No	No
116	Female	50	64	Urban	31	> 6 month	Class IV	C	114	100	60	No	No	No	No	No	Yes	No	No	No	Yes	No	No	No	Yes	No	41.8	12.8	12 - 13.6	NA	Normal (>120)	0.6	113.33	> 90	148	NA	64	40	>50	Spir+BB	No	No	No	Yes	No	No	No	Yes	No
117	Female	43	36	Rural	36	> 6 month	Class IV	C	92	100	60	No	No	No	No	Yes	No	No	No	No	No	Yes	No	No	Yes	No	50.3	14.9	> 13.7	NA	Normal (>120)	0.41	100.55	> 90	135.3	NA	70	38	>50	D+sipro	Yes	No	Yes	Yes	No	No	No	No	No
118	Male	75	69	Rural	40	> 6 month	Class IV	C	96	140	80	No	No	Yes	No	No	No	Yes	No	No	No	No	No	No	No	No	45.7	14.6	> 13.7	Normal (>120)	NA	1.55	40.19	30 - 59	134.6	NA	38	65	<50	D+ACEI+BB	Yes	No	Yes	No	Yes	No	Yes	Yes	No
119	Male	28	48	Urban	72	> 6 month	Class IV	C	84	120	70	No	Yes	No	No	No	No	No	Yes	No	No	No	No	Yes	Yes	Yes	37	12.6	12 - 13.6	Mild Anemia (110 - 130)	NA	0.8	93.33	> 90	119	NA	39	52	<50	D+Spiro+Digo	Yes	No	Yes	Yes	Yes	No	Yes	No	Yes
120	Male	58	61.2	Urban	40	> 6 month	Class IV	C	80	110	90	No	No	No	Yes	No	No	No	No	No	No	No	No	Yes	Yes	No	41.2	13.9	> 13.7	Normal (>120)	NA	0.94	74.15	60 - 89	125	197	47	57	<50	D+sipro	Yes	No	Yes	Yes	Yes	No	Yes	No	Yes
121	Female	63	56	Urban	24	> 6 month	Class III	C	76	110	70	No	No	No	Yes	No	No	No	No	No	No	No	No	No	No	No	39.2	13.1	12 - 13.6	NA	Normal (>120)	1.02	49.91	30 - 59	134.4	NA	68	58	>50	D+sipro	Yes	No	Yes	Yes	No	No	No	No	No
122	Female	60	48	Rural	48	> 6 month	Class III	C	88	90	60	No	Yes	No	No	No	No	No	No	No	No	No	No	No	No	Yes	32.7	9.7	<10.1	NA	Severe Anemia (< 100)	1.02	44.44	30 - 59	137	NA	60	40	>50	D+sipro	Yes	No	Yes	Yes	No	No	No	No	No
123	Female	70	66	Rural	72	> 6 month	Class IV	C	84	150	100	No	Yes	No	No	No	No	Yes	Yes	No	No	No	No	No	No	No	45.1	13.9	> 13.7	NA	Normal (>120)	0.6	90.9	> 90	141	NA	60	52	>50	D+Spir+BB	Yes	No	Yes	Yes	No	No	No	Yes	No
124	Male	85	54	Urban	24	> 6 month	Class IV	C	100	130	60	No	Yes	No	No	No	No	No	No	No	No	No	No	No	No	Yes	38.9	12.5	12 - 13.6	NA	Mild Anemia ( 100 - 120)	1.6	25.78	< 30	142.9	118	40	56	<50	D+BB	Yes	No	Yes	No	No	No	No	No	Yes
125	Female	65	52	Rural	13	> 6 month	Class III	C	140	100	80	No	Yes	No	No	No	No	No	Yes	No	No	No	No	No	No	No	49	15.3	> 13.7	NA	Normal (>120)	1	46.04	30 - 59	145	NA	45	56	<50	D+Spiro+Digo	Yes	No	Yes	Yes	Yes	No	Yes	No	Yes
126	Female	69	40	Rural	72	> 6 month	Class IV	C	84	100	70	Yes	No	No	No	No	No	No	No	No	No	No	No	No	No	No	57.24	16.7	> 13.7	NA	Normal (>120)	1.1	35.86	30 - 59	150	155	27	65	<50	D+ACEI+Digo	Yes	No	Yes	No	Yes	No	Yes	No	No
127	Male	45	46	Rural	72	> 6 month	Class IV	C	100	120	80	No	No	Yes	No	No	No	Yes	No	No	No	No	No	No	No	Yes	39.6	12.1	12 - 13.6	Mild Anemia (110 - 130)	NA	1	60.69	60 - 89	146.4	NA	37	54	<50	D+ACEI	Yes	No	Yes	No	Yes	No	Yes	No	No
128	Female	50	49	Urban	24	> 6 month	Class III	C	98	100	60	No	No	No	No	No	Yes	No	Yes	No	No	No	No	No	No	No	46.6	14.4	> 13.7	NA	Normal (>120)	0.67	77.71	60 - 89	130	NA	77	25	>50	D+sipro	Yes	No	Yes	Yes	No	No	No	No	No
129	Female	42	48	Rural	19	> 6 month	Class IV	C	100	120	70	No	No	No	No	No	Yes	No	No	No	Yes	No	No	No	Yes	Yes	30.3	9.3	<10.1	Severe Anemia (< 110 )	NA	0.6	108.89	> 90	132	NA	59	50	>50	diuritics	Yes	No	Yes	No	No	No	No	No	No
130	Male	25	51	Urban	36	> 6 month	Class IV	C	80	120	80	No	Yes	No	No	No	No	No	No	No	No	No	No	No	No	No	46.7	14.8	> 13.7	Normal (>120)	NA	0.9	90.51	> 90	141.5	NA	52	57	>50	D+Spir+BB	Yes	No	Yes	Yes	No	No	No	Yes	No
131	Male	21	53	Rural	54	> 6 month	Class IV	C	140	90	60	No	Yes	No	No	No	No	No	No	No	No	No	No	No	No	No	45.7	14.4	> 13.7	Normal (>120)	NA	0.7	125.14	> 90	137	99	66	62	>50	D+Spiro+BB+Digo	Yes	No	Yes	Yes	No	No	No	Yes	No
132	Female	60	39	Urban	31	> 6 month	Class IV	C	108	150	100	No	No	Yes	No	No	No	Yes	Yes	No	No	No	No	No	No	No	39.3	12.2	12 - 13.6	NA	Normal (>120)	0.82	44.92	30 - 59	142	90	55	56	>50	D+ACEI+BB	Yes	No	Yes	No	Yes	No	Yes	Yes	No
133	Female	45	57	Rural	36	> 6 month	Class III	C	76	130	80	No	No	Yes	No	No	No	Yes	No	No	No	No	No	No	No	No	44.7	14.9	> 13.7	NA	Normal (>120)	1.8	35.52	30 - 59	146	NA	46	43	<50	D+ACEI	Yes	Yes	Yes	Yes	No	No	No	No	Yes
134	Female	40	70	Rural	72	> 6 month	Class IV	C	90	100	60	No	Yes	No	No	No	No	No	Yes	No	No	No	No	No	No	Yes	32.3	10.6	10.2 - 11.9	NA	Mild Anemia ( 100 - 120)	0.51	190.63	> 90	136.2	NA	60	48	>50	D+Spiro+Digo	Yes	No	Yes	Yes	No	No	No	No	No
135	Male	28	48	Urban	72	> 6 month	Class IV	C	90	110	70	No	Yes	No	No	No	No	No	Yes	No	No	No	No	Yes	Yes	Yes	34	11	10.2 - 11.9	Mild Anemia (110 - 130)	NA	0.8	93.33	> 90	128	NA	45	52	<50	D+Spiro+Digo	Yes	No	Yes	Yes	Yes	No	Yes	Yes	No
136	Male	19	46	Rural	72	> 6 month	Class III	C	84	100	70	No	Yes	No	No	No	No	No	No	No	No	No	No	No	No	No	46.5	14.3	> 13.7	Normal (>120)	NA	0.77	100.4	< 30	140	NA	52	53	>50	D+sipro	Yes	No	Yes	Yes	No	No	No	No	No
137	Female	60	35	Rural	72	> 6 month	Class IV	C	120	130	70	No	No	Yes	No	No	No	Yes	No	No	No	No	No	Yes	Yes	Yes	32.2	10.3	<10.1	NA	Mild Anemia ( 100 - 120)	1.3	20.66	< 30	127	NA	40	42	<50	diuritics	No	Yes	Yes	No	No	No	No	No	No
138	Female	50	46	Urban	32	> 6 month	Class IV	C	120	100	60	No	No	No	Yes	No	No	No	No	No	No	No	No	No	No	No	41.8	12.7	12 - 13.6	NA	Normal (>120)	0.93	52.55	30 - 59	144	NA	36	62	<50	D+Spir+ACEI	Yes	No	Yes	Yes	Yes	No	Yes	No	No
139	Female	52	45	Urban	7	> 6 month	Class IV	C	102	140	80	Yes	No	No	No	No	No	No	No	No	No	No	No	No	No	No	39.5	12.7	12 - 13.6	NA	Normal (>120)	1.7	27.5	< 30	130.6	NA	70	56	>50	D+sipro	Yes	No	Yes	Yes	No	No	No	No	No
140	Female	55	51	Rural	7	> 6 month	Class IV	C	98	120	80	No	No	No	No	Yes	No	No	No	No	No	Yes	No	No	Yes	No	44.1	13.2	12 - 13.6	NA	Normal (>120)	0.78	65.61	60 - 89	146	NA	45	30	<50	D+sipro	Yes	No	Yes	Yes	Yes	No	Yes	No	No
141	Female	65	40	Rural	12	> 6 month	Class IV	C	90	140	70	No	No	Yes	No	No	No	No	Yes	No	No	Yes	No	No	Yes	No	42	12.1	12 - 13.6	NA	Normal (>120)	1.56	22.7	< 30	143.3	NA	48	60	<50	D+Spiro+Digo	Yes	No	Yes	Yes	No	No	No	No	Yes
142	Female	21	42	Urban	48	> 6 month	Class IV	C	175	102	70	No	Yes	No	No	No	No	No	Yes	No	No	No	No	No	No	No	38.3	12.3	12 - 13.6	NA	Normal (>120)	1.04	56.12	30 - 59	132	NA	60	42	>50	D+BB+Digo	Yes	No	Yes	No	No	No	No	No	Yes
143	Male	18	42	Rural	27	> 6 month	Class III	C	80	110	70	No	Yes	No	No	No	No	No	No	No	No	No	No	No	No	No	46.5	14.3	> 13.7	Normal (>120)	NA	0.98	73.21	60 - 89	140	NA	52	53	>50	D+sipro	Yes	No	Yes	Yes	Yes	No	Yes	No	No
144	Female	50	52	Urban	8	> 6 month	Class IV	C	94	130	80	No	Yes	No	No	No	No	No	No	No	No	No	No	Yes	Yes	No	39.5	12.7	12 - 13.6	NA	Normal (>120)	1.3	42.5	30 - 59	130.6	NA	70	52	>50	D+sipro	Yes	No	Yes	Yes	No	No	No	No	No
145	Female	40	33	Rural	36	> 6 month	Class IV	C	78	100	60	No	No	No	No	Yes	No	No	No	No	No	No	No	Yes	Yes	No	50.3	14.9	> 13.7	NA	Normal (>120)	0.73	53.37	30 - 59	135	NA	70	38	>50	D+sipro	Yes	No	Yes	Yes	No	No	No	No	No
146	Female	43	45	Urban	72	> 6 month	Class III	C	63	110	70	No	Yes	No	No	No	No	No	Yes	No	No	No	No	No	No	Yes	38.4	11.7	10.2 - 11.9	NA	Mild Anemia ( 100 - 120)	0.21	245.39	> 90	135	NA	60	55	>50	D+Spiro+BB+Digo	Yes	No	Yes	Yes	No	No	No	Yes	No
147	Female	63	30	Rural	36	> 6 month	Class III	C	104	110	90	Yes	No	No	No	No	No	No	No	No	Yes	No	No	No	Yes	No	41	13	12 - 13.6	NA	Normal (>120)	0.65	41.96	30 - 59	135.5	NA	30	42	<50	D+BB	Yes	No	Yes	No	Yes	No	Yes	Yes	No
148	Female	63	55	Urban	24	> 6 month	Class IV	C	120	100	70	Yes	No	No	No	No	No	No	No	No	No	Yes	No	No	Yes	Yes	32.2	10.3	10.2 - 11.9	NA	Mild Anemia ( 100 - 120)	0.5	99.99	> 90	127	NA	62	42	>50	D+sipro	Yes	No	Yes	Yes	No	No	No	No	No
149	Female	53	38.5	Urban	12	> 6 month	Class IV	C	78	110	70	No	Yes	No	No	No	No	No	No	No	No	No	No	No	No	No	41.8	12.7	12 - 13.6	NA	Normal (>120)	0.95	41.62	30 - 59	135	NA	36	47	<50	D+ACEI	Yes	No	Yes	No	Yes	No	Yes	No	No
150	Male	77	63	Urban	18	> 6 month	Class III	C	95	150	80	No	No	Yes	No	No	No	Yes	No	No	No	Yes	No	No	Yes	No	40.7	13.5	12 - 13.6	Normal (>120)	NA	0.75	62.47	60 - 89	125.5	NA	37	61	<50	D+Spir+ACEI	Yes	No	Yes	Yes	Yes	No	Yes	No	No
151	Female	65	45	Rural	28	> 6 month	Class III	C	76	160	90	No	Yes	No	No	No	No	Yes	Yes	No	No	No	No	No	No	Yes	33.7	11.2	10.2 - 11.9	NA	Mild Anemia ( 100 - 120)	0.86	46.33	30 - 59	135	NA	60	54	>50	D+Spiro+BB+Digo	Yes	No	Yes	Yes	No	No	No	Yes	No
152	Female	38	42	Rural	20	> 6 month	Class IV	C	80	120	80	No	Yes	No	No	No	No	No	No	No	No	No	No	No	No	No	39.6	13.2	12 - 13.6	NA	Normal (>120)	0.61	82.91	60 - 89	131	NA	57	60	>50	D+sipro	Yes	No	Yes	Yes	No	No	No	No	No
153	Female	73	52	Rural	43	> 6 month	Class IV	C	92	100	80	No	Yes	No	No	No	No	Yes	No	No	No	No	No	No	No	No	42.4	13.8	> 13.7	NA	Normal (>120)	0.61	67.43	60 - 89	129.7	153	48	54	<50	diuritics	Yes	Yes	Yes	No	No	No	No	No	No
154	Female	65	57	Rural	38	> 6 month	Class IV	C	88	100	75	No	No	No	Yes	No	No	No	No	No	No	No	No	No	No	No	55.6	17.2	> 13.7	Normal (>120)	NA	1.1	53.98	30 - 59	140	131	46	56	<50	Spir+Amlo	No	No	No	No	Yes	No	Yes	No	No
155	Female	60	54	Urban	38	> 6 month	Class IV	C	50	180	90	No	No	Yes	No	No	No	Yes	No	No	No	No	No	No	No	No	37.41	13.9	> 13.7	NA	Normal (>120)	1.1	46.36	30 - 59	122	162	36	54	<50	D+Spir+ACEI	Yes	No	Yes	Yes	Yes	No	Yes	No	No
156	Female	35	51	Rural	39	> 6 month	Class IV	C	124	110	80	No	No	No	Yes	No	No	No	No	No	No	No	No	No	No	Yes	32.5	10.7	10.2 - 11.9	NA	Mild Anemia ( 100 - 120)	0.7	90.31	> 90	135	NA	47	60	<50	D+sipro	Yes	No	Yes	Yes	No	No	No	No	Yes
157	Female	72	51	Urban	42	> 6 month	Class IV	C	116	180	120	No	No	Yes	No	No	No	Yes	No	No	No	No	No	No	No	Yes	32.9	10.9	10.2 - 11.9	NA	Mild Anemia ( 100 - 120)	0.5	81.88	60 - 89	143	NA	68	42	>50	ACE+BB	No	No	No	No	Yes	No	Yes	Yes	No
158	Female	80	47	Urban	48	> 6 month	Class IV	C	120	150	85	Yes	No	No	No	No	No	No	No	No	No	No	No	No	No	No	39.9	12.2	12 - 13.6	NA	Normal (>120)	3.77	8.87	< 30	132	132	47	65	<50	D+ACEI	Yes	No	Yes	No	Yes	No	Yes	No	No
159	Male	70	56	Urban	36	> 6 month	Class IV	C	62	120	70	Yes	No	No	No	No	No	No	No	No	No	No	No	No	No	No	42.6	13.3	12 - 13.6	Normal (>120)	NA	1.36	40.03	30 - 59	130.8	NA	38	42	<50	D+sipro	Yes	No	Yes	Yes	No	No	No	No	Yes
160	Female	18	37	Urban	30	> 6 month	Class IV	C	100	90	70	No	Yes	No	No	No	No	No	No	No	No	No	No	No	No	No	41.2	13.2	12 - 13.6	NA	Normal (>120)	0.84	63.44	60 - 89	141	NA	41	50	<50	D+Spir+BB	Yes	No	Yes	Yes	Yes	No	Yes	Yes	No
161	Female	50	47	Urban	36	> 6 month	Class III	C	78	120	70	No	Yes	No	No	No	No	No	No	No	No	No	No	No	No	No	44.7	13.5	12 - 13.6	NA	Normal (>120)	0.4	124.84	> 90	138	NA	68	45	>50	D+sipro	Yes	No	Yes	Yes	No	No	No	No	No
162	Male	28	48	Rural	36	> 6 month	Class IV	C	90	100	70	No	Yes	No	No	No	No	No	Yes	No	No	No	No	No	No	Yes	37	12.6	12 - 13.6	Mild Anemia (110 - 130)	NA	0.8	93.33	> 90	119	NA	41	52	<50	D+Spiro+BB+Digo	Yes	No	Yes	Yes	No	No	No	Yes	No
163	Female	37	49	Urban	36	> 6 month	Class IV	C	74	130	90	No	Yes	No	No	No	No	Yes	No	No	No	No	No	No	No	No	39	13.3	12 - 13.6	NA	Normal (>120)	0.84	70.93	60 - 89	138	130	68	36	>50	D+ACEI+BB	Yes	No	Yes	No	Yes	No	Yes	Yes	No
164	Male	20	48	Rural	72	> 6 month	Class IV	C	109	100	70	No	Yes	No	No	No	No	No	Yes	No	No	No	No	Yes	Yes	Yes	34	11	10.2 - 11.9	Mild Anemia (110 - 130)	NA	0.8	100	> 90	119	NA	43	52	<50	D+Spiro+BB+Digo	Yes	No	Yes	Yes	Yes	No	Yes	Yes	No
165	Female	28	43	Urban	36	> 6 month	Class III	C	80	100	70	No	No	No	Yes	No	No	No	Yes	No	No	No	No	No	No	Yes	36.2	11.3	10.2 - 11.9	Normal (>120)	NA	0.8	83.61	60 - 89	133	NA	70	35	>50	D+Spiro+Digo	Yes	No	Yes	Yes	No	No	No	No	Yes
166	Female	80	43	Urban	72	> 6 month	Class IV	C	48	190	60	No	Yes	No	No	No	No	Yes	No	No	No	No	No	No	No	No	38.5	12.1	12 - 13.6	NA	Normal (>120)	0.6	50.76	30 - 59	138	119	58	58	>50	D+amlo	Yes	No	Yes	No	No	No	No	No	Yes
167	Female	59	51	Urban	29	> 6 month	Class IV	C	84	110	60	Yes	No	No	No	No	No	No	No	No	No	No	No	No	No	No	38.6	12.8	12 - 13.6	NA	Normal (>120)	0.65	75.03	60 - 89	137	NA	62	57	>50	D+ACEI	Yes	No	Yes	No	Yes	No	Yes	No	No
168	Female	56	45	Rural	60	> 6 month	Class III	C	90	120	90	No	No	Yes	No	No	No	Yes	Yes	No	No	No	No	No	No	No	51.7	19.2	> 13.7	NA	Normal (>120)	0.7	63.75	60 - 89	136	NA	36	60	<50	D+Spiro+Digo	Yes	No	Yes	Yes	Yes	No	Yes	No	Yes
169	Female	41	53	Urban	20	> 6 month	Class IV	C	72	100	60	No	Yes	No	No	No	No	No	Yes	No	No	Yes	No	No	Yes	Yes	32.3	10.6	10.2 - 11.9	NA	Mild Anemia ( 100 - 120)	1.3	47.65	30 - 59	112	NA	60	48	>50	D+Spiro+BB+Digo	Yes	No	Yes	Yes	No	No	No	Yes	No
170	Female	60	58	Urban	36	> 6 month	Class III	C	96	120	80	No	No	No	No	Yes	No	No	No	No	No	No	No	No	No	No	55.1	16.7	> 13.7	NA	Normal (>120)	0.6	91.3	> 90	140	62	32	54	<50	diuritics	Yes	No	Yes	No	No	No	No	No	Yes
171	Female	19	52	Urban	60	> 6 month	Class III	C	82	120	70	No	Yes	No	No	No	No	No	No	No	No	No	No	No	No	No	37.8	12	12 - 13.6	NA	Normal (>120)	0.77	96.47	> 90	133	NA	52	53	>50	D+Spir+ACEI	Yes	No	Yes	Yes	Yes	No	Yes	No	No
172	Female	30	53.5	Urban	37	> 6 month	Class IV	C	92	100	70	No	No	No	Yes	No	No	No	No	No	No	No	No	No	No	No	40.8	13	12 - 13.6	NA	Normal (>120)	1.2	57.9	30 - 59	141	NA	30	52	<50	D+sipro	Yes	No	Yes	Yes	No	No	No	No	Yes
173	Female	55	56	Urban	28	> 6 month	Class III	C	76	110	70	No	No	No	Yes	No	No	No	No	No	No	No	No	No	No	No	39.2	13.1	12 - 13.6	NA	Normal (>120)	0.68	82.64	60 - 89	135	NA	68	58	<50	D+ACEI	Yes	No	Yes	No	Yes	No	Yes	No	Yes
174	Female	50	53	Urban	54	> 6 month	Class IV	C	70	160	80	No	Yes	No	No	No	No	Yes	No	No	No	No	No	No	No	Yes	25.5	6.5	<10.1	NA	Severe Anemia (< 100)	0.75	83.43	60 - 89	136	NA	61	47.2	>50	D+sipro	Yes	No	Yes	Yes	No	No	No	No	No
175	Female	58	57	Urban	40	> 6 month	Class IV	C	96	90	60	No	No	No	Yes	No	No	No	No	No	Yes	No	No	No	Yes	No	41	14.4	> 13.7	NA	Normal (>120)	0.87	63.42	60 - 89	128	NA	40	60	<50	D+Spiro+Digo	Yes	No	Yes	Yes	No	No	No	No	No
176	Female	60	39	Urban	32	> 6 month	Class IV	C	86	120	80	Yes	No	No	No	No	No	Yes	Yes	No	No	No	No	No	No	No	39.3	12.2	12 - 13.6	NA	Normal (>120)	0.82	44.92	30 - 59	142	90	42	56	<50	D+ACEI+BB	Yes	No	Yes	No	Yes	No	Yes	Yes	No
177	Female	53	51	Rural	24	> 6 month	Class IV	C	95	130	80	No	Yes	No	No	No	No	No	No	No	No	No	No	No	No	No	40.3	13.1	12 - 13.6	NA	Normal (>120)	0.6	87.3	60 - 89	144	NA	57	60	>50	D+sipro	Yes	No	Yes	Yes	No	No	No	No	No
178	Female	60	55	Urban	24	> 6 month	Class III	C	90	130	80	No	No	No	No	Yes	No	No	Yes	No	No	No	No	No	No	No	59	17.3	> 13.7	NA	Normal (>120)	0.6	86.57	60 - 89	140	NA	31	51	<50	diuritics	Yes	No	Yes	No	No	No	No	No	Yes
179	Male	35	51	Rural	11	> 6 month	Class IV	C	86	115	80	No	No	No	Yes	No	No	No	Yes	No	No	No	No	No	No	Yes	33.7	10.7	10.2 - 11.9	Mild Anemia (110 - 130)	NA	0.5	162.92	> 90	137	NA	40	54	<50	D+Spiro+Digo	Yes	No	Yes	Yes	No	No	No	No	Yes
180	Female	38	53.5	Urban	12	> 6 month	Class III	C	86	130	80	No	Yes	No	No	No	No	No	No	No	No	No	No	No	No	Yes	36	10.5	10.2 - 11.9	NA	Mild Anemia ( 100 - 120)	0.71	117.21	> 90	135.5	NA	30	52	<50	D+Spir+ACEI	Yes	No	Yes	Yes	Yes	No	Yes	No	No
181	Female	58	46.5	Rural	36	> 6 month	Class IV	C	88	120	80	No	No	Yes	No	No	No	Yes	No	No	No	No	No	No	No	No	38.6	12	12 - 13.6	NA	Normal (>120)	0.66	68.2	60 - 89	139	NA	45	57	<50	D+Spir+ACEI	Yes	No	Yes	Yes	Yes	No	Yes	No	No
182	Male	82	58	Rural	36	> 6 month	Class III	C	84	150	100	No	Yes	No	No	No	No	Yes	No	No	No	No	No	No	No	Yes	35.3	11.6	10.2 - 11.9	Mild Anemia (110 - 130)	NA	1.26	37.08	30 - 59	138.5	NA	42	67	<50	D+sipro	Yes	No	Yes	Yes	Yes	No	Yes	No	Yes
183	Female	25	52	Rural	12	> 6 month	Class IV	C	80	110	70	No	Yes	No	No	No	No	No	No	No	No	No	No	No	No	No	53	17.8	> 13.7	NA	Normal (>120)	0.7	100.85	> 90	142	NA	70	44	>50	diuritics	Yes	No	Yes	No	No	No	No	No	No
184	Female	45	61	Rural	8	> 6 month	Class IV	C	82	100	70	Yes	No	No	No	No	No	No	No	No	No	No	No	No	No	No	43	13.6	12 - 13.6	NA	Normal (>120)	1.17	58.47	30 - 59	135	166	39	52	<50	diuritics	Yes	No	Yes	Yes	Yes	No	Yes	No	No
185	Female	61	48	Urban	7	> 6 month	Class III	C	90	120	60	No	No	No	Yes	No	No	No	No	No	No	No	No	No	No	Yes	23	4.5	<10.1	NA	Severe Anemia (< 100)	0.7	63.95	60 - 89	136.4	NA	45	59	<50	NA	No	No	No	No	Yes	No	Yes	No	Yes
186	Female	60	35	Rural	12	> 6 month	Class IV	C	101	120	60	No	Yes	No	No	No	No	No	No	No	No	No	No	No	No	Yes	32.4	9.7	<10.1	NA	Severe Anemia (< 100)	2.45	13.49	< 30	137	NA	35	58	<50	diuritics	Yes	No	Yes	Yes	No	No	No	No	Yes
187	Female	41	67.5	Rural	24	> 6 month	Class IV	C	136	100	60	No	No	No	Yes	No	No	No	No	No	No	No	No	No	No	Yes	25	9.3	<10.1	NA	Severe Anemia (< 100)	1.13	69.31	60 - 89	139	NA	45	59.9	<50	D+ACEI	Yes	Yes	Yes	No	Yes	No	Yes	No	No
188	Female	60	41.5	Rural	36	> 6 month	Class IV	C	91	120	80	No	No	No	Yes	No	No	No	Yes	No	No	No	No	No	No	No	38.3	12.2	12 - 13.6	NA	Normal (>120)	0.94	41.7	30 - 59	134	NA	40	57	<50	ACEI+Spiro+Digo	No	No	Yes	Yes	Yes	No	Yes	No	No
189	Female	44	57.5	Rural	48	> 6 month	Class IV	C	100	100	70	No	No	No	No	No	Yes	No	Yes	No	Yes	No	No	No	Yes	No	42.2	12.8	12 - 13.6	NA	Normal (>120)	0.64	101.82	> 90	137	NA	34	53	<50	D+BB	Yes	No	Yes	No	Yes	No	Yes	Yes	No
190	Male	62	50	Urban	72	> 6 month	Class III	C	70	150	80	No	No	Yes	No	No	No	Yes	No	No	No	No	No	No	No	No	55.8	18.1	> 13.7	Normal (>120)	NA	1.39	38.97	30 - 59	141	NA	45	45	<50	D+Spiro+Amlo	Yes	No	Yes	Yes	No	No	No	No	No
191	Female	50	55	Rural	9	> 6 month	Class IV	C	72	90	60	No	Yes	No	No	No	No	No	No	No	No	No	No	No	No	No	39.5	12.3	12 - 13.6	NA	Normal (>120)	0.45	129.86	> 90	137	NA	43	57	<50	D+sipro	Yes	No	Yes	Yes	Yes	No	Yes	No	No
192	Female	37	40	Urban	7	> 6 month	Class IV	C	130	100	70	No	No	No	No	No	Yes	No	Yes	No	Yes	No	No	No	Yes	No	39.2	12.2	12 - 13.6	NA	Normal (>120)	0.83	58.6	30 - 59	136	NA	85	40	>50	D+Spir+BB	Yes	No	Yes	Yes	No	No	No	Yes	No
193	Female	60	49	Urban	4	< 6 month	Class IV	C	74	100	60	No	No	No	No	Yes	No	No	No	No	No	No	No	No	No	No	55.5	16.9	> 13.7	NA	Normal (>120)	0.71	65.18	60 - 89	139	NA	40	60	<50	D+ACEI+Digo	Yes	No	Yes	No	Yes	No	Yes	No	No
194	Female	52	53	Rural	12	> 6 month	Class IV	C	104	120	80	No	Yes	No	No	No	No	No	Yes	Yes	No	No	No	No	No	No	46.2	14.4	> 13.7	NA	Normal (>120)	0.7	78.66	60 - 89	129.5	NA	80	40	>50	D+sipro	Yes	No	Yes	Yes	Yes	No	Yes	No	No
195	Male	73	64	Rural	12	> 6 month	Class IV	C	120	160	90	Yes	No	No	No	No	No	Yes	Yes	No	No	No	No	Yes	Yes	No	44	14.2	> 13.7	Normal (>120)	NA	0.73	81.58	60 - 89	135	NA	70	40	>50	BB+Digo	No	No	No	No	No	No	No	Yes	No
196	Male	52	55	Urban	8	> 6 month	Class IV	C	120	100	70	Yes	No	No	No	No	No	No	Yes	No	No	No	No	No	No	No	43.2	13.2	12 - 13.6	NA	Normal (>120)	0.9	74.69	60 - 89	131.8	175	51	60	>50	Spir+BB	No	No	No	Yes	No	No	No	Yes	No
197	Male	30	51	Rural	4	< 6 month	Class IV	D	94	100	60	No	Yes	No	No	No	No	No	No	No	No	No	No	No	No	Yes	40	11.7	10.2 - 11.9	Mild Anemia (110 - 130)	NA	0.66	118.06	> 90	129.9	NA	30	84	<50	NA	Yes	No	Yes	Yes	Yes	No	Yes	No	Yes
198	Male	45	46	Rural	72	> 6 month	Class IV	C	130	120	80	No	Yes	No	No	No	No	No	No	No	No	No	No	No	No	Yes	41.7	12.4	12 - 13.6	Mild Anemia (110 - 130)	NA	1	60.69	60 - 89	142.8	NA	37	54	<50	NA	Yes	No	Yes	No	Yes	No	Yes	No	Yes
199	Male	52	57	Rural	24	> 6 month	Class III	C	90	110	70	No	No	Yes	No	No	No	Yes	Yes	No	No	No	No	No	No	No	51.7	19.2	> 13.7	Normal (>120)	NA	1.1	63.33	60 - 89	142.5	NA	36	60	<50	NA	Yes	No	Yes	No	Yes	No	Yes	No	No
200	Male	25	48	Rural	48	> 6 month	Class IV	C	160	90	60	No	Yes	No	No	No	No	No	Yes	No	No	No	No	No	No	Yes	38.3	12.4	12 - 13.6	Mild Anemia (110 - 130)	NA	0.7	109.52	> 90	137	NA	70	56	>50	NA	Yes	No	Yes	Yes	No	No	No	Yes	No
201	Male	80	45	Rural	36	> 6 month	Class IV	C	58	150	70	Yes	No	No	No	No	No	Yes	Yes	No	No	No	No	No	No	Yes	39.8	12.5	12 - 13.6	Mild Anemia (110 - 130)	NA	3.2	11.72	< 30	127	NA	30	48	<50	NA	Yes	No	Yes	Yes	No	No	No	Yes	No
202	Male	28	56	Rural	24	> 6 month	Class IV	C	120	100	80	No	Yes	No	No	No	No	No	No	No	No	No	No	No	No	No	46.7	14.8	> 13.7	Normal (>120)	NA	0.9	96.79	> 90	141.5	NA	55	57	>50	NA	Yes	No	Yes	Yes	No	No	No	Yes	No
203	Male	45	58	Rural	7	> 6 month	Class IV	C	78	120	70	No	Yes	No	No	No	No	Yes	No	No	No	No	No	Yes	Yes	Yes	39.6	12.1	12 - 13.6	Mild Anemia (110 - 130)	NA	0.88	86.96	60 - 89	150	NA	70	51	>50	NA	Yes	No	Yes	No	No	No	No	No	Yes
204	Male	52	59	Urban	12	> 6 month	Class IV	C	74	120	80	No	No	No	Yes	No	No	Yes	No	No	No	No	No	No	No	Yes	39.5	12.5	12 - 13.6	Mild Anemia (110 - 130)	NA	1.34	53.81	30 - 59	138.4	NA	36	53	<50	NA	Yes	No	Yes	Yes	Yes	No	Yes	No	No
205	Male	78	54	Urban	1	< 6 month	Class III	C	76	160	80	No	Yes	No	No	No	No	Yes	No	No	No	No	No	No	No	No	36.5	13.5	12 - 13.6	Normal (>120)	NA	0.6	77.5	60 - 89	138	NA	60	40	>50	NA	Yes	No	Yes	No	Yes	No	Yes	No	No
206	Male	35	59	Rural	13	> 6 month	Class III	C	88	130	90	Yes	No	No	No	No	No	No	Yes	Yes	No	No	Yes	No	No	No	43.56	14.7	> 13.7	NA	NA	0.85	NA	NA	139.45	NA	42	62	<50	NA	Yes	No	Yes	Yes	No	No	No	Yes	No
207	Male	42	60	Rural	19	> 6 month	Class IV	C	95	120	80	No	No	No	Yes	No	No	No	No	No	No	No	No	No	No	No	44.51	15.35	> 13.7	NA	NA	1.01	NA	NA	137	NA	55	39	>50	NA	Yes	No	Yes	Yes	No	No	No	No	Yes
208	Male	58	54	Urban	27	> 6 month	Class IV	C	120	150	100	No	No	Yes	No	No	No	Yes	No	No	No	No	No	Yes	No	No	38.45	13.8	> 13.7	NA	NA	1.28	NA	NA	135.6	NA	61	41	>50	NA	Yes	No	Yes	Yes	No	No	No	No	No
209	Male	50	58	Urban	39	> 6 month	Class IV	C	85	150	90	No	No	Yes	No	No	No	Yes	Yes	Yes	No	No	No	No	No	No	41.36	14.2	> 13.7	NA	NA	1.72	NA	NA	132.8	NA	65	47	>50	NA	Yes	No	Yes	No	Yes	No	Yes	Yes	No
210	Male	60	52	Urban	48	> 6 month	Class III	C	78	160	100	No	Yes	No	No	No	No	Yes	Yes	Yes	Yes	No	No	No	No	Yes	38.8	12.5	12 - 13.6	NA	NA	1.7	NA	NA	131.5	NA	45	53	<50	NA	Yes	No	Yes	Yes	No	No	No	Yes	No
211	Male	65	51	Rural	35	> 6 month	Class III	C	83	130	100	No	Yes	No	No	No	No	No	No	No	No	No	No	No	No	Yes	34.1	11.2	10.2 - 11.9	NA	NA	1.36	NA	NA	130.48	NA	57	40	>50	NA	Yes	No	Yes	Yes	Yes	No	Yes	No	No
212	Male	22	55	Urban	9	> 6 month	Class IV	C	112	110	70	Yes	No	No	No	No	No	No	No	No	No	No	No	No	No	No	39.76	13.4	12 - 13.6	NA	NA	2.01	NA	NA	125.87	NA	46	54	<50	NA	Yes	No	Yes	Yes	No	No	No	No	Yes
213	Male	52	63	Rural	4	< 6 month	Class IV	C	95	160	100	No	No	Yes	No	No	No	Yes	Yes	Yes	No	No	No	No	No	Yes	32.1	10.3	10.2 - 11.9	NA	NA	1.74	NA	NA	128.27	NA	45	55	<50	NA	Yes	No	Yes	No	Yes	No	Yes	Yes	No
214	Male	29	57	Rural	11	> 6 month	Class IV	C	100	120	80	No	No	No	No	Yes	No	No	No	No	No	Yes	No	No	No	No	41	14	> 13.7	NA	NA	0.59	NA	NA	134.26	NA	55	43	>50	NA	No	No	No	Yes	No	No	No	No	No
215	Male	58	58	Rural	48	> 6 month	Class IV	C	102	90	70	No	No	No	Yes	No	No	No	No	No	No	No	No	No	No	Yes	25.5	8.5	<10.1	NA	NA	0.39	NA	NA	138.21	NA	30	65	<50	NA	Yes	No	Yes	Yes	Yes	No	Yes	No	Yes
216	Male	64	48	Rural	36	> 6 month	Class III	C	96	110	80	No	Yes	No	No	No	No	No	No	No	No	No	No	No	No	Yes	35.86	12	12 - 13.6	NA	NA	1.65	NA	NA	133.4	NA	47	48	<50	NA	Yes	No	Yes	Yes	No	No	No	No	No
217	Male	55	52	Urban	5	< 6 month	Class IV	C	85	100	90	No	No	No	No	No	Yes	Yes	No	No	Yes	No	No	No	No	No	44.65	15.3	> 13.7	NA	NA	1.45	NA	NA	130	NA	40	58	<50	NA	Yes	No	Yes	No	No	No	No	No	Yes
218	Male	75	56	Urban	30	> 6 month	Class IV	C	125	115	85	No	Yes	No	No	No	No	No	No	No	No	No	No	No	No	No	45.36	16.25	> 13.7	NA	NA	0.84	NA	NA	136.54	NA	60	45	>50	NA	Yes	No	Yes	Yes	No	No	No	No	Yes
219	Male	47	65	Urban	26	> 6 month	Class III	C	90	100	70	No	Yes	No	No	No	No	No	No	No	No	No	No	No	No	No	39.9	13.3	12 - 13.6	NA	NA	0.63	NA	NA	136.29	NA	57	41	>50	NA	Yes	No	Yes	Yes	No	No	No	No	No
220	Male	32	58	Rural	29	> 6 month	Class III	C	87	120	80	Yes	No	No	No	No	No	No	No	No	No	No	No	No	No	No	42.85	14.9	> 13.7	NA	NA	0.6	NA	NA	137.18	NA	35	70	<50	NA	Yes	No	Yes	Yes	Yes	No	Yes	No	No
221	Female	64	52	Urban	24	> 6 month	Class III	C	78	150	100	No	No	Yes	No	No	No	Yes	Yes	No	Yes	No	No	No	No	No	37.8	12.6	12 - 13.6	NA	NA	1.54	NA	NA	131	NA	75	40	>50	NA	Yes	No	Yes	No	Yes	No	Yes	Yes	No
222	Female	60	49	Urban	52	> 6 month	Class IV	C	74	90	70	No	No	No	Yes	No	No	No	No	No	No	No	No	No	No	Yes	30.9	10.3	10.2 - 11.9	NA	NA	1.87	NA	NA	129	NA	48	58	<50	NA	No	No	No	Yes	Yes	No	Yes	No	Yes
223	Female	63	56	Rural	60	> 6 month	Class IV	C	81	160	120	No	No	Yes	No	No	No	Yes	No	No	No	No	No	Yes	No	No	38.4	12.8	12 - 13.6	NA	NA	0.66	NA	NA	137.36	NA	65	50	>50	NA	Yes	No	Yes	No	Yes	No	Yes	No	No
224	Female	78	58	Rural	45	> 6 month	Class IV	C	86	130	90	No	Yes	No	No	No	No	No	No	No	No	Yes	No	No	No	Yes	35.4	11.8	10.2 - 11.9	NA	NA	1.45	NA	NA	129.65	NA	41	42	<50	NA	Yes	No	Yes	Yes	No	No	No	No	No
225	Female	40	54	Urban	31	> 6 month	Class III	C	102	100	80	No	No	No	No	Yes	No	No	No	No	No	Yes	No	No	No	No	39.75	13.25	12 - 13.6	NA	NA	0.67	NA	NA	137.44	NA	58	40	>50	NA	Yes	No	Yes	No	Yes	No	Yes	No	No
226	Female	24	57	Rural	24	> 6 month	Class III	C	104	110	80	Yes	No	No	No	No	No	No	No	No	No	No	No	No	No	No	36.3	12.1	12 - 13.6	NA	NA	1.07	NA	NA	134.24	NA	40	63	<50	NA	Yes	No	Yes	Yes	Yes	No	Yes	No	Yes
227	Female	36	59	Rural	18	> 6 month	Class IV	C	88	150	100	No	No	Yes	No	No	No	Yes	No	No	No	No	No	Yes	No	No	43.89	14.63	> 13.7	NA	NA	1.64	NA	NA	131.27	NA	53	41	>50	NA	Yes	No	Yes	Yes	No	No	No	No	No
228	Female	41	62	Rural	10	> 6 month	Class IV	C	93	90	70	No	No	No	Yes	No	No	No	No	No	No	No	No	No	No	No	37.5	12	12 - 13.6	NA	NA	1.23	NA	NA	130	NA	37	70	<50	NA	No	No	No	No	Yes	No	Yes	No	Yes
229	Female	64	51	Rural	60	> 6 month	Class IV	C	87	100	90	No	No	No	Yes	No	No	Yes	No	No	No	No	No	No	No	Yes	29.45	9.5	<10.1	NA	NA	2.47	NA	NA	122.38	NA	35	65	<50	NA	Yes	No	Yes	Yes	Yes	No	Yes	No	Yes
230	Female	64	47	Urban	32	> 6 month	Class III	C	103	90	60	No	No	No	Yes	No	No	No	No	No	No	No	No	No	No	Yes	24.56	8.5	<10.1	NA	NA	1.95	NA	NA	134	NA	47	60	<50	NA	Yes	No	Yes	Yes	No	No	No	No	No
231	Male	51	59	Urban	37	> 6 month	Class III	C	98	110	90	No	Yes	No	No	No	No	No	No	No	No	No	No	No	No	No	39.9	13.6	12 - 13.6	NA	NA	2.86	NA	NA	125	NA	43	55	<50	NA	Yes	No	Yes	No	Yes	No	Yes	No	Yes
232	Male	65	54	Urban	12	> 6 month	Class IV	C	93	120	80	Yes	No	No	No	No	No	No	Yes	No	No	No	No	No	No	Yes	33.21	10.7	10.2 - 11.9	NA	NA	0.57	NA	NA	136	NA	57	45	>50	NA	Yes	No	Yes	Yes	Yes	No	Yes	No	No
233	Male	49	53	Rural	41	> 6 month	Class IV	C	96	120	90	No	Yes	No	No	No	No	No	No	No	No	No	No	No	No	Yes	37	12	12 - 13.6	NA	NA	1.34	NA	NA	133.64	NA	50	55	>50	NA	No	No	No	Yes	Yes	No	Yes	No	No
234	Male	62	56	Urban	49	> 6 month	Class III	C	81	125	90	Yes	No	No	No	No	No	No	No	No	Yes	No	No	No	No	No	41.66	14	> 13.7	NA	NA	1.58	NA	NA	135.64	NA	42	48	<50	NA	Yes	No	Yes	Yes	No	No	No	No	Yes
235	Male	71	53	Rural	53	> 6 month	Class IV	C	83	90	70	No	No	No	Yes	No	No	No	No	No	No	No	No	No	No	No	47.5	16.3	> 13.7	NA	NA	1.71	NA	NA	132.51	NA	31	72	<50	NA	Yes	No	Yes	No	Yes	No	Yes	No	Yes
236	Female	60	52	Urban	38	> 6 month	Class III	C	87	120	80	No	No	No	Yes	No	No	No	No	No	No	No	No	No	No	No	40.35	13.45	12 - 13.6	NA	NA	0.71	NA	NA	137.11	NA	36	60	<50	NA	Yes	No	Yes	Yes	Yes	No	Yes	No	No
237	Female	45	58	Urban	12	> 6 month	Class III	C	94	140	90	No	Yes	No	No	No	No	Yes	Yes	No	No	No	No	No	No	No	38.55	12.85	12 - 13.6	NA	NA	0.84	NA	NA	137	NA	48	57	<50	NA	Yes	No	Yes	No	Yes	No	Yes	Yes	No
238	Female	66	48	Rural	14	> 6 month	Class IV	C	113	110	90	No	No	No	Yes	No	No	Yes	No	No	Yes	No	No	No	No	Yes	34.65	11.2	10.2 - 11.9	NA	NA	1.61	NA	NA	134	NA	42	60	<50	NA	Yes	No	Yes	Yes	Yes	No	Yes	No	Yes
239	Male	60	56	Rural	21	> 6 month	Class IV	C	79	100	80	No	No	No	No	Yes	No	No	No	No	No	Yes	No	No	No	No	41.35	13.74	> 13.7	NA	NA	1.46	NA	NA	135.6	NA	62	40	>50	NA	No	No	No	Yes	No	No	No	No	Yes
240	Female	21	47	Urban	5	< 6 month	Class III	C	71	130	90	No	Yes	No	No	No	No	No	Yes	No	No	No	No	No	No	No	38.7	12.9	12 - 13.6	NA	NA	2.34	NA	NA	129	NA	54	45	>50	NA	Yes	No	Yes	Yes	Yes	No	Yes	Yes	No
241	Female	68	54	Urban	23	> 6 month	Class IV	C	96	110	80	No	No	No	No	No	Yes	No	No	No	No	No	Yes	No	No	Yes	34.85	11.6	10.2 - 11.9	NA	NA	1.63	NA	NA	130	NA	65	35	>50	NA	Yes	No	Yes	Yes	No	No	No	No	Yes
242	Female	56	56	Rural	17	> 6 month	Class IV	C	115	125	100	No	Yes	No	No	No	No	No	No	No	No	No	No	No	No	No	39.6	13.2	12 - 13.6	NA	NA	0.49	NA	NA	134.33	NA	47	68	<50	NA	Yes	No	Yes	No	Yes	No	Yes	No	No
243	Female	72	51	Urban	48	> 6 month	Class III	C	120	140	90	No	Yes	No	No	No	No	Yes	Yes	No	No	No	No	No	No	Yes	29.2	9.5	<10.1	NA	NA	1.78	NA	NA	127.45	NA	45	44	<50	NA	Yes	No	Yes	Yes	No	No	No	Yes	No
244	Female	70	50	Urban	26	> 6 month	Class III	C	88	130	90	Yes	No	No	No	No	No	No	No	No	No	No	No	No	No	No	37.45	12.3	12 - 13.6	NA	NA	0.53	NA	NA	136.57	NA	35	78	<50	NA	Yes	No	Yes	No	Yes	No	Yes	No	Yes
245	Female	48	59	Rural	15	> 6 month	Class III	C	108	170	120	No	No	Yes	No	No	No	Yes	No	No	No	No	No	No	No	No	38.56	12.55	12 - 13.6	NA	NA	0.89	NA	NA	138.64	NA	75	36	>50	NA	Yes	No	Yes	Yes	Yes	No	Yes	No	Yes
246	Female	49	63	Rural	28	> 6 month	Class IV	C	92	120	80	No	Yes	No	No	No	No	No	No	No	No	No	No	No	No	No	36	12	12 - 13.6	NA	NA	0.61	NA	NA	135.88	NA	52	47	>50	NA	Yes	No	Yes	No	Yes	No	Yes	No	No
247	Female	75	52	Rural	46	> 6 month	Class IV	C	99	100	90	No	No	No	Yes	No	No	Yes	No	No	Yes	No	No	No	No	Yes	31	10	<10.1	NA	NA	0.86	NA	NA	136.95	NA	40	64	<50	NA	Yes	No	Yes	Yes	Yes	No	Yes	No	Yes
248	Female	58	56	Urban	57	> 6 month	Class IV	C	118	160	120	No	No	Yes	No	No	No	Yes	No	No	No	Yes	No	No	No	No	37.35	12.45	12 - 13.6	NA	NA	1.37	NA	NA	132.39	NA	56	49	>50	NA	Yes	No	Yes	Yes	No	No	No	No	Yes
249	Female	55	61	Rural	30	> 6 month	Class III	C	93	100	70	No	No	No	Yes	No	No	No	No	No	No	No	No	No	No	Yes	34.1	11.3	10.2 - 11.9	NA	NA	1.68	NA	NA	134.37	NA	40	68	<50	NA	Yes	No	Yes	No	Yes	No	Yes	No	No
250	Female	53	57	Rural	12	> 6 month	Class IV	C	90	130	100	No	Yes	No	No	No	No	No	No	No	No	No	No	No	No	No	38.55	12.85	12 - 13.6	NA	NA	0.52	NA	NA	138.27	NA	53	43	>50	NA	No	No	No	Yes	No	No	No	No	Yes
251	Male	75	65	Rural	16	> 6 month	Class IV	C	85	165	100	Yes	No	No	No	No	No	Yes	No	No	No	No	No	No	No	No	43.7	14.2	> 13.7	Normal (>120)	NA	1.4	41.97	30 - 59	133.5	254	30	66	<50	D+ACEI	No	Yes	Yes	No	Yes	No	Yes	No	No
252	Female	63	52	Urban	25	> 6 month	Class IV	C	80	115	60	Yes	No	No	No	No	No	No	No	No	No	No	No	Yes	Yes	No	41	16.1	> 13.7	NA	Normal (>120)	0.8	65.8	60 - 89	137.53	NA	38	62	<50	D+Spir+BB+ACEI+Digo	Yes	No	Yes	Yes	Yes	No	Yes	No	Yes
253	Female	55	48	Urban	12	> 6 month	Class IV	C	80	160	110	No	No	Yes	No	No	No	Yes	No	No	No	No	No	No	No	No	34.5	15	> 13.7	NA	Normal (>120)	0.95	62.77	60 - 89	138.55	NA	50	57	<50	D+Spir+ACEI	Yes	No	Yes	Yes	Yes	No	Yes	No	No
254	Female	45	47	Urban	14	> 6 month	Class IV	C	55	150	100	Yes	No	No	No	No	No	Yes	No	No	No	No	No	No	No	No	52.6	17	> 13.7	NA	Normal (>120)	0.85	60.78	60 - 89	148	4.15	46	60	<50	D+Spir+ACEI	Yes	No	Yes	Yes	Yes	No	Yes	No	Yes
255	Male	64	55	Urban	37	> 6 month	Class IV	C	70	120	80	No	No	No	Yes	No	No	No	No	No	No	No	No	No	No	No	70.1	23.6	> 13.7	Normal (>120)	NA	0.94	52.5	30 - 59	121	3.26	40	56	<50	D+Spir+ACEI+BB	Yes	Yes	Yes	Yes	Yes	No	Yes	Yes	No
256	Female	38	58	Urban	10	> 6 month	Class III	C	90	100	80	No	Yes	No	No	No	No	No	Yes	Yes	No	No	No	No	No	No	42	13.7	> 13.7	NA	Normal (>120)	0.65	108.92	> 90	133	NA	36	58	<50	D+Spir+BB	Yes	No	Yes	Yes	No	No	No	No	Yes
257	Male	68	70	Urban	12	> 6 month	Class IV	C	64	180	120	No	Yes	No	No	No	No	Yes	No	No	No	No	No	No	No	No	44	14	> 13.7	Normal (>120)	NA	1	59.5	60 - 89	140	NA	62	42	>50	D+ACEI	Yes	No	Yes	No	Yes	No	Yes	No	No
258	Female	30	56	Rural	45	> 6 month	Class IV	C	90	100	70	No	Yes	No	No	No	No	No	Yes	No	No	Yes	No	No	Yes	No	40.9	12.5	12 - 13.6	NA	Normal (>120)	0.75	99.17	> 90	137	NA	48	40	<50	D+Spiro+Digo	Yes	No	Yes	Yes	No	No	No	No	No
259	Female	70	59	Rural	17	> 6 month	Class IV	C	85	130	70	Yes	No	No	No	No	No	No	No	No	No	Yes	No	Yes	Yes	Yes	30.3	9.8	<10.1	NA	Severe Anemia (< 100)	1.3	40.4	30 - 59	134	NA	38	66	<50	D+Spiro+BB+Digo	Yes	No	Yes	Yes	Yes	No	Yes	Yes	No
260	Female	63	45	Urban	24	> 6 month	Class IV	C	120	140	90	No	Yes	No	No	No	No	Yes	Yes	No	Yes	No	No	No	Yes	Yes	29.4	8.9	<10.1	NA	Severe Anemia (< 100)	0.65	69.47	60 - 89	134.4	NA	60	42	>50	D+Spiro+BB+Digo	Yes	No	Yes	Yes	No	No	No	Yes	No
261	Male	85	65	Rural	50	> 6 month	Class IV	C	84	110	70	Yes	No	No	No	No	No	No	No	No	No	No	No	No	No	Yes	35.9	9.6	<10.1	Severe Anemia (< 110 )	NA	1.25	35.62	30 - 59	132.15	114	35	59	<50	D+ACEI+BB	Yes	No	Yes	No	Yes	No	Yes	Yes	No
262	Female	70	60	Rural	11	> 6 month	Class IV	C	95	150	100	No	Yes	No	No	No	No	Yes	No	No	No	No	No	No	No	No	71.6	21.6	> 13.7	NA	Normal (>120)	0.95	51.73	30 - 59	135.3	182	64	40	>50	D+sipro	Yes	No	Yes	Yes	No	No	No	No	No
263	Female	64	45	Rural	48	> 6 month	Class III	C	105	120	70	No	No	No	No	No	Yes	No	No	No	Yes	No	No	Yes	Yes	No	40.9	13.1	12 - 13.6	NA	Normal (>120)	1.15	35.11	30 - 59	147	NA	73	61.5	>50	D+BB	Yes	No	Yes	No	No	No	No	Yes	No
264	Male	72	65	Rural	12	> 6 month	Class IV	C	60	100	90	No	No	No	No	No	Yes	Yes	No	Yes	No	No	No	No	No	No	40	12.5	12 - 13.6	Normal (>120)	NA	1.1	54.25	30 - 59	142.2	NA	36	65	<50	D+ACEI+BB	No	Yes	Yes	No	Yes	No	Yes	Yes	No
265	Female	67	48	Rural	24	> 6 month	Class IV	C	120	160	100	No	Yes	No	No	No	No	Yes	Yes	Yes	No	No	No	Yes	Yes	No	42.8	13.5	12 - 13.6	NA	Normal (>120)	0.9	45.96	30 - 59	127.7	NA	48	58	<50	D+Spiro+BB+Digo	Yes	No	Yes	Yes	No	No	No	Yes	No
266	Female	75	60	Rural	12	> 6 month	Class IV	C	125	120	80	Yes	No	No	No	No	No	No	Yes	Yes	Yes	No	No	No	Yes	Yes	38.9	11.5	10.2 - 11.9	NA	Mild Anemia ( 100 - 120)	0.92	50.05	30 - 59	132.5	NA	51	56	>50	D+Spiro+Digo	Yes	No	Yes	Yes	No	No	No	No	No
267	Male	65	58	Rural	5	< 6 month	Class IV	C	120	120	70	No	No	No	Yes	No	No	No	Yes	Yes	No	No	No	Yes	Yes	No	44.16	13.8	> 13.7	Normal (>120)	NA	1.05	56.33	30 - 59	141.4	NA	37	60	<50	D+Spir+BB+ACEI+Digo	Yes	No	Yes	Yes	Yes	No	Yes	Yes	No
268	Male	70	64	Rural	4	< 6 month	Class III	C	105	120	80	No	Yes	No	No	No	No	No	No	No	No	No	No	No	No	Yes	41	12.81	12 - 13.6	Mild Anemia (110 - 130)	NA	0.97	64.94	60 - 89	140.6	NA	20	53	<50	D+Spir+ACEI+BB	Yes	No	Yes	Yes	Yes	No	Yes	Yes	No
269	Male	40	52	Rural	13	> 6 month	Class IV	C	108	120	70	No	Yes	No	No	No	No	No	No	No	No	Yes	No	No	Yes	No	51.8	16.8	> 13.7	Normal (>120)	NA	0.95	86.57	60 - 89	132.7	NA	45	61	<50	D+Spir+ACEI+BB	Yes	No	Yes	Yes	Yes	No	Yes	Yes	No
270	Male	45	72	Urban	8	> 6 month	Class III	C	102	100	80	No	Yes	No	No	No	No	No	No	No	No	No	No	Yes	Yes	No	42.3	14	> 13.7	Normal (>120)	NA	1.3	76.16	60 - 89	130.5	NA	29	78	<50	D+Spir+ACEI+BB	Yes	No	Yes	Yes	Yes	No	Yes	Yes	No
271	Female	62	43	Rural	24	> 6 month	Class IV	C	82	110	70	No	Yes	No	No	No	No	No	No	No	No	No	No	No	No	Yes	31.2	9.4	<10.1	NA	Severe Anemia (< 100)	1.15	38.85	30 - 59	140.1	NA	62	52	>50	D+sipro	Yes	No	Yes	Yes	No	No	No	No	No
272	Female	44	46	Rural	9	> 6 month	Class III	C	75	120	70	No	Yes	No	No	No	No	No	No	No	No	No	No	No	No	No	44.5	14.4	> 13.7	NA	Normal (>120)	0.7	73.44	60 - 89	150	NA	48	56	<50	D+BB	Yes	No	Yes	No	No	No	No	Yes	No
273	Female	79	62	Rural	10	> 6 month	Class IV	C	70	100	80	No	No	No	No	No	Yes	Yes	No	No	No	No	No	No	No	Yes	27.2	8.5	<10.1	NA	Severe Anemia (< 100)	0.75	62.85	60 - 89	137.3	NA	34	58	<50	D+ACEI	Yes	No	Yes	No	Yes	No	Yes	No	No
274	Female	62	60	Rural	24	> 6 month	Class IV	C	100	110	90	No	No	No	No	No	Yes	No	Yes	No	Yes	No	No	No	Yes	No	78.1	17.7	> 13.7	NA	Normal (>120)	0.85	73.19	60 - 89	138.5	NA	50	51	<50	D+Spir+BB	Yes	No	Yes	Yes	No	No	No	Yes	No
275	Female	60	53	Rural	7	> 6 month	Class IV	C	120	140	90	No	Yes	No	No	No	No	No	Yes	No	Yes	No	No	No	Yes	Yes	28	8.9	<10.1	NA	Severe Anemia (< 100)	0.9	58.4	60 - 89	130	NA	64	42	>50	D+Spir+BB	Yes	No	Yes	Yes	No	No	No	Yes	No
276	Male	70	70	Urban	5	< 6 month	Class IV	C	90	150	100	No	Yes	No	No	No	No	Yes	No	No	No	No	No	No	No	Yes	26	8.8	<10.1	Severe Anemia (< 110 )	NA	0.7	92.93	> 90	136	NA	46	53	<50	D+ACEI	Yes	No	Yes	No	Yes	No	Yes	No	No
277	Female	70	63	Urban	10	> 6 month	Class III	C	85	145	90	Yes	No	No	No	No	No	No	No	No	No	No	No	No	No	No	46.1	15.1	> 13.7	NA	Normal (>120)	0.75	71.04	60 - 89	138.7	NA	48	55	<50	ACE+BB	No	No	No	Yes	Yes	No	Yes	Yes	No
278	Male	48	75	Rural	12	> 6 month	Class III	C	105	120	70	No	Yes	No	No	No	No	No	No	No	No	No	No	No	No	No	38.8	13	12 - 13.6	Normal (>120)	NA	0.8	119.79	> 90	136	NA	66	46	>50	NA	No	No	No	No	No	No	No	No	No
279	Male	63	65	Rural	5	< 6 month	Class III	C	78	100	80	No	Yes	No	No	No	No	No	No	No	No	No	No	No	No	Yes	36.4	11.5	10.2 - 11.9	Mild Anemia (110 - 130)	NA	0.8	86.89	60 - 89	134.2	NA	65	11	>50	D+sipro	Yes	No	Yes	Yes	Yes	No	Yes	No	Yes
280	Female	26	55	Urban	4	< 6 month	Class IV	C	90	120	70	No	Yes	No	No	No	No	No	No	No	No	No	No	No	No	No	43.2	13.5	12 - 13.6	NA	Normal (>120)	0.87	84.23	60 - 89	133.8	NA	50	40	<50	D+sipro	Yes	No	Yes	Yes	Yes	No	Yes	No	No
281	Male	77	58	Rural	5	< 6 month	Class III	C	80	100	90	No	No	No	No	Yes	No	No	No	No	Yes	No	No	No	Yes	No	54.4	16.8	> 13.7	Normal (>120)	NA	0.45	112.78	> 90	130.2	NA	89	26	>50	D+sipro	Yes	No	Yes	Yes	No	No	No	No	No
282	Female	75	60	Urban	43	> 6 month	Class IV	C	115	170	100	No	No	Yes	No	No	No	Yes	No	No	No	No	No	No	No	Yes	32.9	10.9	10.2 - 11.9	NA	Mild Anemia ( 100 - 120)	0.55	83.71	60 - 89	143	NA	68	42	>50	ACE+BB	No	No	No	No	Yes	No	Yes	Yes	No
283	Female	79	48	Urban	48	> 6 month	Class IV	C	110	160	90	Yes	No	No	No	No	No	No	No	No	No	No	No	No	No	No	39.9	12.2	12 - 13.6	NA	Normal (>120)	3.75	8.87	< 30	132	132	45	55	<50	D+ACEI	Yes	No	Yes	No	Yes	No	Yes	No	No
284	Male	72	54	Urban	36	> 6 month	Class IV	C	70	120	100	Yes	No	No	No	No	No	No	No	No	No	No	No	No	No	No	42.6	13.3	12 - 13.6	Normal (>120)	NA	1.4	40.03	30 - 59	130.8	NA	38	42	<50	D+sipro	Yes	No	Yes	Yes	No	No	No	No	Yes
285	Female	18	40	Urban	32	> 6 month	Class IV	C	90	100	80	No	Yes	No	No	No	No	No	No	No	No	No	No	No	No	No	41.2	13.2	12 - 13.6	NA	Normal (>120)	0.8	63.44	60 - 89	141	NA	41	50	<50	D+Spir+BB	Yes	No	Yes	Yes	No	No	No	Yes	No
286	Female	64	50	Urban	36	> 6 month	Class III	C	80	120	90	No	Yes	No	No	No	No	No	No	No	No	No	No	No	No	No	44.7	13.5	12 - 13.6	NA	Normal (>120)	0.45	99.69	> 90	138	NA	68	45	>50	D+sipro	Yes	No	Yes	Yes	No	No	No	No	No
287	Male	25	51	Rural	36	> 6 month	Class IV	C	85	110	80	No	Yes	No	No	No	No	No	Yes	No	No	No	No	No	No	Yes	37	12.6	12 - 13.6	Mild Anemia (110 - 130)	NA	0.75	93.33	> 90	119	NA	41	52	<50	D+Spiro+BB+Digo	Yes	No	Yes	Yes	No	No	No	Yes	No
288	Female	49	50	Urban	38	> 6 month	Class IV	C	78	120	80	No	Yes	No	No	No	No	Yes	No	No	No	No	No	No	No	No	39	13.3	12 - 13.6	NA	Normal (>120)	0.85	63.19	60 - 89	138	130	68	36	>50	D+ACEI+BB	Yes	No	Yes	No	Yes	No	Yes	Yes	No
289	Male	24	57	Rural	72	> 6 month	Class IV	C	105	120	90	No	Yes	No	No	No	No	No	Yes	No	No	No	No	Yes	Yes	Yes	34	11	10.2 - 11.9	Mild Anemia (110 - 130)	NA	0.8	100	> 90	119	NA	43	52	<50	D+Spiro+BB+Digo	Yes	No	Yes	Yes	Yes	No	Yes	Yes	No
290	Female	42	45	Urban	37	> 6 month	Class III	C	82	100	80	No	No	No	Yes	No	No	No	Yes	No	No	No	No	No	No	Yes	36.2	11.3	10.2 - 11.9	Normal (>120)	NA	0.82	63.49	60 - 89	133	NA	70	35	>50	D+Spiro+Digo	Yes	No	Yes	Yes	No	No	No	No	No
291	Female	81	56	Urban	72	> 6 month	Class IV	C	58	180	90	No	Yes	No	No	No	No	Yes	No	No	No	No	No	No	No	No	38.5	12.1	12 - 13.6	NA	Normal (>120)	0.7	50.76	30 - 59	138	119	58	58	>50	D+amlo	Yes	No	Yes	No	No	No	No	No	No
292	Female	25	60	Rural	24	> 6 month	Class III	C	105	120	80	Yes	No	No	No	No	No	No	No	No	No	No	No	No	No	No	36.3	12.1	12 - 13.6	NA	NA	1.1	NA	NA	134.24	NA	40	65	<50	NA	Yes	No	Yes	Yes	Yes	No	Yes	No	Yes
293	Female	52	62	Rural	20	> 6 month	Class IV	C	90	150	100	No	No	Yes	No	No	No	Yes	No	No	No	No	No	Yes	No	No	43.89	14.63	> 13.7	NA	NA	1.65	NA	NA	131.27	NA	53	56	>50	NA	Yes	No	Yes	Yes	No	No	No	No	No
294	Female	45	65	Rural	12	> 6 month	Class IV	C	90	100	80	No	No	No	Yes	No	No	No	No	No	No	No	No	No	No	No	37.5	12	12 - 13.6	NA	NA	1.2	NA	NA	130	NA	37	71	<50	NA	No	No	No	No	Yes	No	Yes	No	Yes
295	Female	63	52	Rural	60	> 6 month	Class IV	C	85	120	90	No	No	No	No	No	Yes	Yes	No	No	No	No	No	No	No	Yes	29.45	9.5	<10.1	NA	NA	2.5	NA	NA	122.38	NA	35	64	<50	NA	Yes	No	Yes	Yes	Yes	No	Yes	No	Yes
296	Female	62	50	Urban	33	> 6 month	Class III	C	100	100	70	No	No	No	Yes	No	No	No	No	No	No	No	No	No	No	Yes	24.56	8.5	<10.1	NA	NA	2	NA	NA	134	NA	47	58	<50	NA	Yes	No	Yes	Yes	No	No	No	No	No
297	Male	53	60	Urban	39	> 6 month	Class III	C	95	110	80	No	Yes	No	No	No	No	No	No	No	No	No	No	No	No	No	39.9	13.6	12 - 13.6	NA	NA	2.8	NA	NA	125	NA	43	57	<50	NA	Yes	No	Yes	No	Yes	No	Yes	No	Yes
298	Male	78	56	Urban	12	> 6 month	Class IV	C	90	100	80	Yes	No	No	No	No	No	No	Yes	No	No	No	No	No	No	Yes	33.21	10.7	10.2 - 11.9	NA	NA	0.6	NA	NA	136	NA	57	41	>50	NA	Yes	No	Yes	Yes	Yes	No	Yes	No	No
299	Male	48	58	Rural	44	> 6 month	Class IV	C	100	100	90	No	Yes	No	No	No	No	No	No	No	No	No	No	No	No	Yes	37	12	12 - 13.6	NA	NA	1.3	NA	NA	133.64	NA	50	58	>50	NA	No	No	No	Yes	Yes	No	Yes	No	No
300	Female	50	48	Urban	12	> 6 month	Class IV	C	110	110	80	No	Yes	No	No	No	No	No	No	No	No	No	No	No	No	Yes	34.6	10.2	10.2 - 11.9	NA	Mild Anemia ( 100 - 120)	0.7	72.56	60 - 89	130	NA	66	65	>50	D+sipro	Yes	No	Yes	Yes	Yes	No	Yes	No	Yes
301	Female	71	60	Rural	12	> 6 month	Class IV	C	90	150	90	No	No	Yes	No	No	No	Yes	No	No	No	No	No	No	No	No	46.5	15.1	> 13.7	NA	Normal (>120)	0.75	65.17	60 - 89	131	NA	60	40	>50	D+sipro	Yes	No	Yes	Yes	No	No	No	No	No
302	Female	25	50	Urban	15	> 6 month	Class III	C	100	120	80	No	Yes	No	No	No	No	No	No	No	No	No	No	No	No	Yes	32.6	9.1	<10.1	NA	Severe Anemia (< 100)	0.5	136.13	> 90	122	NA	40	70	<50	D+Spir+BB	No	No	No	Yes	No	Yes	Yes	Yes	No
303	Female	71	65	Urban	12	> 6 month	Class IV	C	105	150	100	No	Yes	No	No	No	No	Yes	No	No	No	No	No	Yes	Yes	No	37.5	12.5	12 - 13.6	NA	Normal (>120)	1.3	40.73	30 - 59	134.1	277	47	58	<50	D+Amlo+ACEI	Yes	No	Yes	No	Yes	No	Yes	No	No
304	Female	56	58	Urban	10	> 6 month	Class IV	C	100	130	100	No	No	No	No	No	Yes	No	No	No	No	No	No	No	No	Yes	20	5.3	<10.1	NA	Severe Anemia (< 100)	2.45	27.39	30 - 59	143	NA	45	60	<50	NA	No	No	No	No	No	No	No	No	No
305	Female	40	60	Urban	12	> 6 month	Class IV	C	90	100	70	No	No	No	No	No	Yes	No	No	Yes	No	Yes	No	Yes	Yes	No	46.1	13.6	12 - 13.6	NA	Normal (>120)	1.7	41.67	30 - 59	143	NA	62	42	>50	NA	Yes	No	Yes	No	No	No	No	No	No
306	Female	74	60	Rural	8	> 6 month	Class IV	C	70	120	80	Yes	No	No	No	No	No	No	No	Yes	No	No	No	No	No	No	37.3	12.3	12 - 13.6	NA	Normal (>120)	1.05	38.69	30 - 59	139	210	47	61	<50	D+Spir+ACEI	Yes	No	Yes	Yes	Yes	No	Yes	No	Yes
307	Male	60	57	Rural	24	> 6 month	Class IV	C	80	100	80	No	No	No	No	Yes	No	No	No	No	No	Yes	No	No	No	No	41.35	13.74	> 13.7	NA	NA	1.4	NA	NA	135.6	NA	62	43	>50	NA	No	No	No	Yes	Yes	No	Yes	No	No
308	Female	25	50	Urban	5	< 6 month	Class III	C	70	130	80	No	Yes	No	No	No	No	No	Yes	No	No	No	No	No	No	No	38.7	12.9	12 - 13.6	NA	NA	2.35	NA	NA	129	NA	54	47	>50	NA	Yes	No	Yes	Yes	Yes	No	Yes	Yes	No
309	Female	65	56	Urban	24	> 6 month	Class IV	C	90	120	80	No	No	No	No	No	Yes	No	No	No	No	No	Yes	No	No	Yes	34.85	11.6	10.2 - 11.9	NA	NA	1.6	NA	NA	130	NA	65	41	>50	NA	Yes	No	Yes	Yes	No	No	No	No	Yes
310	Female	59	57	Rural	18	> 6 month	Class IV	C	100	120	100	No	Yes	No	No	No	No	No	No	No	No	No	No	No	No	No	39.6	13.2	12 - 13.6	NA	NA	0.5	NA	NA	134.33	NA	47	60	<50	NA	Yes	No	Yes	No	Yes	No	Yes	No	Yes
311	Female	78	56	Urban	48	> 6 month	Class III	C	100	150	90	No	Yes	No	No	No	No	Yes	Yes	No	No	No	No	No	No	Yes	29.2	9.5	<10.1	NA	NA	1.8	NA	NA	127.45	NA	42	56	<50	NA	Yes	No	Yes	Yes	No	No	No	Yes	No
312	Female	42	40	Rural	1	< 6 month	Class IV	C	110	100	60	No	No	No	No	Yes	No	No	No	No	No	No	No	No	No	Yes	34.9	10.4	10.2 - 11.9	NA	Mild Anemia ( 100 - 120)	1	46.28	30 - 59	142.7	NA	54	36	>50	NA	No	No	No	No	No	No	No	No	No
313	Female	60	54	Urban	6	< 6 month	Class IV	C	55	125	75	No	No	No	No	Yes	No	Yes	No	No	No	No	No	Yes	No	No	53.8	18.2	> 13.7	NA	Normal (>120)	0.87	58.62	30 - 59	132.8	NA	67	40	>50	NA	Yes	No	Yes	Yes	No	No	No	No	No
314	Female	31	57	Rural	7	> 6 month	Class III	C	120	110	70	No	Yes	No	No	No	No	No	Yes	No	No	No	No	No	No	Yes	38.1	11.9	10.2 - 11.9	NA	Mild Anemia ( 100 - 120)	0.58	12.46	> 90	132.4	NA	70	56	>50	NA	Yes	No	Yes	Yes	No	No	No	No	Yes
315	Female	30	58	Rural	6	< 6 month	Class IV	C	104	100	88	No	No	No	Yes	No	No	No	No	No	No	No	No	Yes	No	Yes	35.9	10.5	10.2 - 11.9	NA	Mild Anemia ( 100 - 120)	1.15	65.5	60 - 89	130	NA	53	57	>50	NA	Yes	No	Yes	Yes	Yes	No	Yes	No	No
316	Female	65	52	Rural	60	> 6 month	Class IV	C	57	160	110	No	No	Yes	No	No	No	Yes	No	No	Yes	No	No	No	No	No	47.8	15.9	> 13.7	NA	Normal (>120)	1	46.04	30 - 59	129.4	NA	38	56	<50	NA	Yes	No	Yes	Yes	Yes	No	Yes	No	Yes
317	Female	77	60	Rural	48	> 6 month	Class IV	C	100	120	80	Yes	No	No	No	No	No	No	No	No	No	No	No	No	No	Yes	36.8	13.3	12 - 13.6	NA	Normal (>120)	0.9	49.58	30 - 59	134.5	NA	51	41	>50	NA	Yes	No	Yes	Yes	Yes	No	Yes	No	Yes
318	Female	18	45	Rural	12	> 6 month	Class IV	C	104	110	90	No	Yes	No	No	No	No	No	No	No	No	No	No	No	No	Yes	13.3	3.9	<10.1	NA	Severe Anemia (< 100)	8.5	7.63	< 30	135.5	NA	30	38	<50	NA	No	No	No	No	Yes	No	Yes	No	No
319	Male	19	52	Rural	24	> 6 month	Class III	C	80	110	70	No	Yes	No	No	No	No	No	No	No	No	No	No	No	No	Yes	24.4	7.3	<10.1	Severe Anemia (< 110 )	NA	0.82	106.57	> 90	133.8	NA	79	20	>50	NA	Yes	No	Yes	No	No	No	No	No	No
320	Male	86	60	Urban	4	< 6 month	Class IV	C	82	100	70	No	No	No	No	Yes	No	No	No	No	No	No	No	Yes	No	No	51.8	16.2	> 13.7	Normal (>120)	NA	1.17	38.46	30 - 59	131.7	NA	73	42	>50	NA	Yes	No	Yes	Yes	No	No	No	No	No
321	Male	57	62	Rural	4	< 6 month	Class IV	C	64	100	90	No	Yes	No	No	No	No	No	Yes	No	No	No	No	No	No	Yes	33.5	10.7	10.2 - 11.9	Mild Anemia (110 - 130)	NA	1.12	63.81	60 - 89	132.3	NA	37	49	<50	NA	Yes	No	Yes	Yes	Yes	No	Yes	No	Yes
322	Male	66	48	Rural	6	< 6 month	Class IV	C	88	110	80	No	No	No	Yes	No	No	No	No	No	No	No	No	No	No	No	42.37	13.3	12 - 13.6	Normal (>120)	NA	1.1	44.85	30 - 59	135.2	NA	49	62	<50	NA	Yes	No	Yes	Yes	Yes	No	Yes	No	Yes
323	Male	76	65	Rural	39	> 6 month	Class IV	C	80	120	70	No	Yes	No	No	No	No	No	No	No	No	No	No	No	No	Yes	40.4	12.5	12 - 13.6	Mild Anemia (110 - 130)	NA	1.3	44.44	30 - 59	138	NA	46	57	<50	NA	No	No	No	Yes	Yes	No	Yes	Yes	No
324	Male	65	55	Urban	12	> 6 month	Class IV	C	86	110	70	No	No	No	Yes	No	No	No	No	No	No	No	No	No	No	No	40.3	13.9	> 13.7	Normal (>120)	NA	0.84	68.2	60 - 89	133	NA	36	80	<50	NA	Yes	No	Yes	Yes	Yes	No	Yes	No	Yes
325	Male	22	56	Rural	12	> 6 month	Class IV	C	104	90	60	No	No	No	No	Yes	No	No	No	No	No	No	No	Yes	No	No	60.8	20.7	> 13.7	Normal (>120)	NA	0.52	176.5	> 90	126.4	NA	70	20	>50	NA	Yes	No	Yes	Yes	No	No	No	No	No
326	Male	90	61	Rural	8	> 6 month	Class IV	C	82	110	70	No	No	No	No	Yes	No	No	Yes	No	No	No	No	Yes	No	No	46.2	15.5	> 13.7	Normal (>120)	NA	0.65	65.17	60 - 89	136.2	103	90	32	>50	NA	Yes	No	Yes	Yes	No	No	No	No	No
327	Male	70	64	Rural	9	> 6 month	Class IV	C	110	90	60	No	No	No	Yes	No	No	No	No	No	No	No	No	No	No	No	41.9	14.6	> 13.7	Normal (>120)	NA	1.01	61.61	60 - 89	129.8	105	36	62	<50	NA	Yes	No	Yes	Yes	Yes	No	Yes	No	No
328	Male	80	60	Rural	30	> 6 month	Class IV	C	88	150	90	No	Yes	No	No	No	No	No	No	No	No	No	No	No	No	Yes	38.3	12.8	12 - 13.6	Mild Anemia (110 - 130)	NA	2.9	17.24	< 30	122.7	NA	61	NA	>50	NA	Yes	No	Yes	No	No	No	No	No	No
329	Male	76	54	Rural	5	< 6 month	Class IV	C	60	90	60	Yes	No	No	No	No	No	No	No	No	No	No	No	No	No	Yes	36.3	12.3	12 - 13.6	Mild Anemia (110 - 130)	NA	2.2	21.82	< 30	135.4	NA	52	NA	>50	NA	Yes	No	Yes	No	No	No	No	No	No
330	Male	70	57	Rural	7	> 6 month	Class IV	C	108	100	60	Yes	No	No	No	No	No	No	No	No	No	No	No	No	No	No	41	14.4	> 13.7	Normal (>120)	NA	0.79	70.15	60 - 89	124.7	NA	70	38	>50	NA	Yes	No	Yes	Yes	No	No	No	No	No
331	Male	72	62	Rural	11	> 6 month	Class III	C	96	120	70	Yes	No	No	No	No	No	No	No	No	No	No	No	No	No	No	39.8	13.8	> 13.7	Normal (>120)	NA	0.88	75.13	60 - 89	134.7	95	58	NA	>50	NA	Yes	No	Yes	Yes	No	No	No	No	No
332	Male	55	61	Rural	60	> 6 month	Class IV	C	110	120	80	No	Yes	No	No	No	No	No	Yes	No	No	No	No	No	No	Yes	25.8	8.8	<10.1	Severe Anemia (< 110 )	NA	1.35	53.34	30 - 59	130.9	NA	69	NA	>50	NA	Yes	No	Yes	Yes	No	No	No	Yes	No
333	Female	47	53	Urban	10	> 6 month	Class IV	C	74	100	60	No	Yes	No	No	No	No	No	Yes	No	No	No	No	No	No	Yes	25.6	8.8	<10.1	NA	Severe Anemia (< 100)	2.13	27.32	30 - 59	120.8	NA	92	NA	>50	NA	Yes	No	Yes	Yes	No	No	No	No	No
334	Female	28	55	Urban	1	< 6 month	Class IV	C	80	100	60	No	Yes	No	No	No	No	No	No	No	No	No	No	No	No	Yes	18.5	6.2	<10.1	NA	Severe Anemia (< 100)	1.01	72	60 - 89	135	NA	55	NA	>50	NA	Yes	No	Yes	Yes	No	No	No	No	No
335	Male	44	67	Rural	12	> 6 month	Class IV	C	92	90	60	No	Yes	No	No	No	No	No	No	No	No	No	No	No	No	No	45	15.2	> 13.7	Normal (>120)	NA	0.9	99.26	> 90	131.1	NA	56	NA	>50	NA	Yes	No	Yes	No	No	No	No	No	No
336	Male	48	60	Urban	5	< 6 month	Class IV	C	108	110	70	No	Yes	No	No	No	No	No	No	No	No	No	No	No	No	Yes	11.3	3.9	<10.1	Severe Anemia (< 110 )	NA	0.77	99.57	> 90	134.5	NA	60	NA	>50	NA	Yes	No	Yes	No	No	No	No	No	No
337	Male	38	59	Urban	10	> 6 month	Class IV	C	110	160	80	No	Yes	No	No	No	No	Yes	No	No	No	No	No	No	No	Yes	34.7	11.8	10.2 - 11.9	Mild Anemia (110 - 130)	NA	0.76	109.98	> 90	135.6	NA	45	53	<50	NA	Yes	No	Yes	Yes	Yes	No	Yes	No	Yes
338	Male	60	62	Rural	6	< 6 month	Class IV	C	96	110	60	No	No	No	No	Yes	No	No	No	No	No	No	No	Yes	No	No	60.8	19.49	> 13.7	Normal (>120)	NA	1	68.89	60 - 89	132.7	NA	62	39	>50	NA	Yes	No	Yes	Yes	No	No	No	No	No
339	Male	19	44.5	Rural	26	> 6 month	Class IV	C	130	110	70	No	Yes	No	No	No	No	No	No	No	No	No	No	No	No	No	41	13.9	> 13.7	Normal (>120)	NA	0.8	93.48	> 90	124.1	NA	67	56	>50	NA	Yes	No	Yes	Yes	No	No	No	No	No
340	Male	41	56	Rural	24	> 6 month	Class IV	C	68	100	60	No	Yes	No	No	No	No	No	No	No	No	No	No	No	No	Yes	32.5	10.8	10.2 - 11.9	Mild Anemia (110 - 130)	NA	1.44	53.47	30 - 59	134	NA	72	41	>50	NA	Yes	No	Yes	No	No	No	No	Yes	No
341	Male	78	56	Rural	28	> 6 month	Class IV	C	58	130	70	No	No	Yes	No	No	No	Yes	No	No	No	No	No	No	No	No	41.4	13.8	> 13.7	Normal (>120)	NA	0.83	58.1	30 - 59	135.3	NA	67	39	>50	NA	No	No	No	No	Yes	No	Yes	No	No
342	Male	21	54	Rural	4	< 6 month	Class III	C	80	110	70	No	Yes	No	No	No	No	No	No	No	No	No	No	No	No	Yes	42.3	14.7	> 13.7	Normal (>120)	NA	0.56	159.37	> 90	133.3	NA	45	64.9	<50	NA	Yes	No	Yes	Yes	No	No	No	No	No
343	Male	78	55	Rural	6	< 6 month	Class IV	C	100	180	100	No	No	Yes	No	No	No	Yes	No	No	No	No	No	No	No	Yes	36.7	12.5	12 - 13.6	Mild Anemia (110 - 130)	NA	1.45	32.66	30 - 59	135	NA	49	49	<50	NA	Yes	No	Yes	No	No	No	No	No	Yes
344	Male	72	88	Urban	7	> 6 month	Class IV	C	98	130	80	No	No	Yes	No	No	No	Yes	No	No	No	No	No	No	No	Yes	16.3	5.5	<10.1	Severe Anemia (< 110 )	NA	1.19	69.89	60 - 89	131.4	NA	59	52	>50	NA	Yes	No	Yes	No	Yes	No	Yes	No	No
345	Male	70	55	Rural	2	< 6 month	Class IV	C	92	160	90	No	No	Yes	No	No	No	Yes	No	No	No	No	No	No	No	Yes	15	4.29	<10.1	Severe Anemia (< 110 )	NA	1.56	34.28	30 - 59	143.7	NA	56	NA	>50	NA	No	No	No	Yes	Yes	No	Yes	No	No
346	Male	55	50	Rural	7	> 6 month	Class IV	C	110	120	80	No	Yes	No	No	No	No	No	Yes	No	No	No	No	No	No	Yes	29	10	<10.1	Mild Anemia (110 - 130)	NA	1.2	49.19	30 - 59	129.5	NA	69	NA	>50	NA	Yes	No	Yes	Yes	Yes	No	No	Yes	No
347	Male	78	45	Rural	1	< 6 month	Class IV	C	90	120	80	No	Yes	No	No	No	No	No	No	No	No	No	No	No	No	Yes	27.9	9.5	<10.1	Severe Anemia (< 110 )	NA	1.2	32.29	30 - 59	138	NA	58	NA	>50	NA	Yes	No	Yes	Yes	No	No	No	No	No
348	Male	78	60	Rural	5	< 6 month	Class IV	C	24	130	80	Yes	No	No	No	No	No	No	No	No	No	No	No	No	No	Yes	39.4	12.6	12 - 13.6	Mild Anemia (110 - 130)	NA	1.62	31.89	30 - 59	136.6	NA	28	63	<50	NA	Yes	No	Yes	Yes	Yes	No	Yes	No	Yes
349	Male	34	59	Rural	12	> 6 month	Class IV	C	92	140	90	No	No	Yes	No	No	No	Yes	No	No	No	No	No	No	No	No	48.7	16.9	> 13.7	Normal (>120)	NA	0.9	96.51	> 90	138.4	NA	45	36	<50	NA	Yes	No	Yes	Yes	Yes	No	Yes	No	Yes
350	Male	74	63	Rural	4	< 6 month	Class IV	C	34	170	40	No	No	No	Yes	No	No	Yes	No	Yes	No	No	No	No	No	No	43.2	14.5	> 13.7	Normal (>120)	NA	1.6	36.09	30 - 59	140.1	NA	80	NA	>50	NA	Yes	No	Yes	Yes	Yes	No	Yes	No	No
351	Male	22	45	Rural	46	> 6 month	Class IV	C	100	100	70	No	Yes	No	No	No	No	No	No	No	No	No	No	No	No	No	40.5	13.4	12 - 13.6	Normal (>120)	NA	0.8	92.19	> 90	128.5	NA	64	NA	>50	NA	Yes	No	Yes	Yes	No	No	No	No	No
352	Male	17	52	Rural	60	> 6 month	Class IV	C	88	100	60	No	Yes	No	No	No	No	No	Yes	No	No	No	No	No	No	No	40	13.7	> 13.7	Normal (>120)	NA	1.02	87.09	60 - 89	133.6	NA	52	53	>50	NA	Yes	No	Yes	Yes	No	No	No	No	Yes
353	Female	36	58	Rural	7	> 6 month	Class IV	C	108	100	60	No	Yes	No	No	No	No	No	Yes	No	Yes	No	No	No	No	No	36.9	12.8	12 - 13.6	NA	Normal (>120)	0.79	90.14	> 90	128.8	NA	53	56	>50	NA	Yes	No	Yes	Yes	No	No	No	Yes	No
354	Male	83	56	Rural	24	> 6 month	Class IV	C	84	90	60	No	No	No	Yes	No	No	No	Yes	No	No	No	No	No	No	Yes	33.7	11.1	10.2 - 11.9	Mild Anemia (110 - 130)	NA	0.75	59.11	30 - 59	136.5	NA	55	NA	>50	NA	No	No	No	No	No	No	No	No	Yes
355	Female	70	61	Rural	4	< 6 month	Class IV	C	110	120	80	No	No	No	Yes	No	No	No	No	No	No	No	No	No	No	No	44.8	14.8	> 13.7	NA	Normal (>120)	0.87	57.94	30 - 59	133.6	NA	70	35	>50	NA	Yes	No	Yes	Yes	No	No	No	No	No
356	Female	80	52	Urban	36	> 6 month	Class IV	C	106	110	70	No	Yes	No	No	No	No	No	Yes	No	Yes	No	No	No	No	Yes	25.2	7.2	<10.1	NA	Severe Anemia (< 100)	0.7	52.62	30 - 59	135.4	NA	65	39	>50	NA	Yes	No	Yes	Yes	No	No	No	No	No
357	Female	60	51	Rural	5	< 6 month	Class IV	C	98	120	70	No	No	No	No	No	Yes	No	Yes	No	Yes	No	No	No	No	Yes	27.9	9	<10.1	NA	Severe Anemia (< 100)	0.24	200.69	> 90	135.8	NA	67	52	>50	NA	No	No	No	Yes	No	No	No	Yes	No
358	Female	65	60	Rural	1	< 6 month	Class IV	C	86	130	80	No	Yes	No	No	No	No	Yes	No	No	No	No	No	No	No	Yes	19.2	6.8	<10.1	NA	Severe Anemia (< 100)	4.46	11.91	< 30	133.5	NA	50	45	<50	NA	Yes	No	Yes	No	Yes	No	Yes	No	Yes
359	Female	35	49	Rural	4	< 6 month	Class IV	C	126	110	80	No	Yes	No	No	No	No	No	No	No	No	No	No	No	No	Yes	34.6	10.8	10.2 - 11.9	NA	Severe Anemia (< 100)	0.65	93.45	> 90	136.3	NA	42	58	<50	NA	Yes	No	Yes	Yes	Yes	No	Yes	No	No
360	Female	25	52	Rural	1	< 6 month	Class III	C	80	120	60	No	Yes	No	No	No	No	No	No	No	Yes	No	No	No	No	Yes	31.9	10.4	10.2 - 11.9	NA	Severe Anemia (< 100)	3.53	20	< 30	134.2	NA	40	52	<50	NA	Yes	No	Yes	No	Yes	No	Yes	No	No
361	Female	90	60	Rural	1	< 6 month	Class IV	C	92	100	70	No	Yes	No	No	No	No	No	No	No	No	No	No	No	No	No	38.5	12.8	12 - 13.6	NA	Normal (>120)	1.36	26.04	< 30	138.8	NA	47	56	<50	NA	Yes	No	Yes	No	Yes	No	Yes	No	Yes
362	Female	60	58	Rural	4	< 6 month	Class III	C	98	110	70	Yes	No	No	No	No	No	No	No	No	No	No	No	No	No	No	45.1	15.1	> 13.7	NA	Normal (>120)	2.06	26.59	< 30	131.7	NA	47	56	<50	NA	Yes	No	Yes	Yes	Yes	No	Yes	No	Yes
363	Female	65	54	Urban	18	> 6 month	Class IV	C	95	140	90	Yes	No	No	No	No	No	Yes	Yes	No	No	No	No	No	No	Yes	28.5	9.2	<10.1	NA	Severe Anemia (< 100)	1.2	39.84	30 - 59	126	NA	40	54	<50	NA	Yes	No	Yes	No	No	No	No	No	No
364	Female	70	60	Rural	72	> 6 month	Class IV	C	120	120	70	No	Yes	No	No	No	No	No	No	No	No	No	No	No	No	Yes	31.1	10.2	10.2 - 11.9	NA	Mild Anemia ( 100 - 120)	1.5	33.06	30 - 59	130.8	NA	45	55	<50	NA	Yes	No	Yes	Yes	No	No	No	No	No
365	Female	56	50	Rural	65	> 6 month	Class IV	C	100	150	100	No	No	Yes	No	No	No	Yes	Yes	No	No	No	No	No	No	Yes	34.5	11.8	10.2 - 11.9	NA	Mild Anemia ( 100 - 120)	1	49.58	30 - 59	132.5	NA	48	50	<50	NA	Yes	No	Yes	No	No	No	No	No	No
366	Male	61	57	Rural	72	> 6 month	Class IV	C	110	120	80	No	Yes	No	No	No	No	No	No	No	No	No	No	No	No	Yes	37.1	12.2	12 - 13.6	Mild Anemia (110 - 130)	NA	0.9	69.49	60 - 89	133.45	NA	49	60	<50	NA	Yes	No	Yes	Yes	Yes	No	Yes	No	Yes
367	Male	71	65	Rural	48	> 6 month	Class IV	C	80	120	70	Yes	No	No	No	No	No	No	No	No	No	No	No	No	No	Yes	26.4	9.1	<10.1	Severe Anemia (< 110 )	NA	1.8	34.61	30 - 59	125	NA	40	62	<50	NA	Yes	No	Yes	No	No	No	No	No	No
368	Male	54	55	Urban	60	> 6 month	Class IV	C	84	160	120	No	Yes	No	No	No	No	Yes	Yes	No	No	No	No	No	No	Yes	35.4	11.4	10.2 - 11.9	Mild Anemia (110 - 130)	NA	1.65	39.81	30 - 59	131.25	NA	41	45	<50	NA	Yes	No	Yes	Yes	Yes	No	Yes	No	No
369	Male	45	52	Urban	66	> 6 month	Class IV	C	105	150	100	No	Yes	No	No	No	No	Yes	No	No	No	No	No	No	No	Yes	26.4	8.2	<10.1	Severe Anemia (< 110 )	NA	2.15	31.91	30 - 59	125.8	NA	47	58	<50	NA	Yes	No	Yes	No	No	No	No	No	No
370	Female	75	48	Urban	72	> 6 month	Class IV	C	120	160	120	Yes	No	No	No	No	No	Yes	No	No	No	No	No	No	No	Yes	31.8	10.2	10.2 - 11.9	NA	Mild Anemia ( 100 - 120)	1.45	25.4	< 30	130	NA	30	52	<50	NA	Yes	No	Yes	No	No	No	No	No	Yes
371	Male	65	61	Rural	7	> 6 month	Class IV	C	98	90	60	No	No	No	Yes	No	No	No	No	No	No	No	No	No	No	No	40.3	13.9	> 13.7	Normal (>120)	NA	1.68	37.82	30 - 59	133	NA	36	80	<50	NA	Yes	No	Yes	Yes	Yes	No	Yes	No	No
372	Male	22	44	Rural	12	> 6 month	Class IV	C	104	90	60	No	No	No	No	Yes	No	No	No	No	No	No	No	No	No	Yes	60.8	20.7	> 13.7	Normal (>120)	NA	0.22	107.63	> 90	128.1	NA	70	20	>50	NA	Yes	No	Yes	Yes	No	No	No	No	No
373	Male	75	65	Rural	1	< 6 month	Class IV	C	104	160	100	No	No	Yes	No	No	No	Yes	No	No	No	No	No	No	No	Yes	36.7	12.5	12 - 13.6	Mild Anemia (110 - 130)	NA	1.45	40.47	30 - 59	135	NA	49	49	<50	NA	Yes	No	Yes	No	No	No	No	No	No
374	Male	74	63	Rural	6	> 6 month	Class IV	C	36	170	70	No	No	Yes	No	No	No	Yes	Yes	No	No	No	No	No	No	No	43.2	14.5	> 13.7	Normal (>120)	NA	1.6	36.09	30 - 59	140.1	NA	80	NA	>50	NA	Yes	No	Yes	Yes	Yes	No	Yes	No	No
375	Male	34	64	Rural	1	< 6 month	Class IV	C	92	140	90	No	No	Yes	No	No	No	Yes	No	No	No	No	No	No	No	Yes	48.7	16.9	> 13.7	Normal (>120)	NA	0.9	104.69	> 90	138.4	NA	60	36	>50	NA	Yes	No	Yes	Yes	Yes	No	Yes	No	No
376	Male	78	60	Rural	2	< 6 month	Class IV	C	96	130	70	Yes	No	No	No	No	No	No	No	No	No	No	No	No	No	Yes	39.4	12.6	12 - 13.6	Mild Anemia (110 - 130)	NA	1.62	31.89	30 - 59	136.6	NA	25	63	<50	NA	Yes	No	Yes	Yes	Yes	No	Yes	No	Yes
377	Male	90	70	Rural	12	> 6 month	Class IV	C	89	130	80	Yes	No	No	No	No	No	No	Yes	No	No	No	No	No	No	Yes	46.2	15.5	> 13.7	Normal (>120)	NA	1.28	37.98	30 - 59	138.4	NA	90	32	>50	NA	Yes	No	Yes	Yes	No	No	No	No	No
378	Male	66	48	Rural	1	< 6 month	Class IV	C	84	120	70	No	No	No	Yes	No	No	No	No	No	No	No	No	No	No	No	42.37	13.3	12 - 13.6	Normal (>120)	NA	1.1	44.85	30 - 59	135.2	NA	49	NA	<50	NA	Yes	No	Yes	Yes	Yes	No	Yes	No	No
379	Male	21	58	Rural	18	> 6 month	Class IV	C	82	110	70	No	Yes	No	No	No	No	No	No	No	No	No	No	No	No	No	46.1	17	> 13.7	Normal (>120)	NA	0.56	171.18	> 90	133.3	NA	45	48.8	<50	NA	Yes	No	Yes	Yes	No	No	No	Yes	No
380	Male	78	50.5	Rural	18	> 6 month	Class IV	C	80	160	90	No	No	Yes	No	No	No	Yes	Yes	No	No	No	No	No	No	No	41.4	13.5	12 - 13.6	Normal (>120)	NA	0.83	52.39	30 - 59	135.3	NA	67	27	>50	NA	Yes	No	Yes	No	Yes	No	Yes	Yes	No
381	Male	70	65	Rural	1	< 6 month	Class III	C	96	120	70	Yes	No	No	No	No	No	No	No	No	No	No	No	No	No	Yes	39.8	13.8	> 13.7	Normal (>120)	NA	0.88	71.81	60 - 89	134.7	NA	58	48.3	>50	NA	Yes	No	Yes	Yes	No	No	No	No	Yes
382	Male	80	60	Rural	24	< 6 month	Class IV	C	92	170	90	No	Yes	No	No	No	No	Yes	No	No	No	No	No	No	No	Yes	37.5	11.4	10.2 - 11.9	Mild Anemia (110 - 130)	NA	3.6	13.89	< 30	125.8	NA	61	45	>50	NA	Yes	Yes	Yes	Yes	No	No	No	No	No
383	Male	19	54	Urban	36	> 6 month	Class IV	C	86	100	70	No	Yes	No	No	No	No	No	Yes	No	No	Yes	No	No	No	Yes	45.1	14.8	> 13.7	Normal (>120)	NA	0.9	100.83	> 90	121.5	NA	67	56	>50	NA	Yes	No	Yes	Yes	No	No	No	Yes	No
384	Male	60	62	Rural	6	> 6 month	Class IV	C	84	100	70	No	No	No	No	No	Yes	No	No	No	Yes	No	No	No	No	Yes	60.8	19.4	> 13.7	Normal (>120)	NA	1	68.89	60 - 89	132.7	NA	62	39	>50	NA	Yes	No	Yes	Yes	No	No	No	No	No
385	Male	22	45	Rural	36	> 6 month	Class IV	C	88	100	70	No	Yes	No	No	No	No	No	No	No	No	No	No	No	No	No	40.5	13.4	12 - 13.6	Normal (>120)	NA	0.94	78.46	60 - 89	131	NA	64	NA	>50	NA	Yes	No	Yes	Yes	No	No	No	No	No
386	Male	70	60	Rural	3	< 6 month	Class IV	C	120	110	70	Yes	No	No	No	No	No	No	Yes	No	No	No	No	No	No	No	41.9	14.6	> 13.7	Normal (>120)	NA	1.2	48.61	30 - 59	129.8	NA	36	NA	<50	NA	Yes	No	Yes	Yes	No	No	No	No	Yes
387	Male	41	70	Urban	12	> 6 month	Class IV	C	54	110	70	No	Yes	No	No	No	No	No	Yes	No	No	Yes	No	No	No	Yes	38.3	12.9	12 - 13.6	Mild Anemia (110 - 130)	NA	2.2	43.75	30 - 59	134.5	NA	72	41	>50	NA	Yes	No	Yes	Yes	No	No	No	Yes	No
388	Male	76	54.5	Rural	36	> 6 month	Class IV	C	105	123	90	No	No	No	Yes	No	No	No	No	No	No	No	No	No	No	Yes	21.7	6.4	<10.1	Severe Anemia (< 110 )	NA	0.67	72.31	60 - 89	137	NA	25	58	<50	NA	Yes	No	Yes	Yes	Yes	No	Yes	Yes	No
[truncated: 15 more columns]
